# Supplementary material for: Whole-animal genome-wide RNAi screen identifies networks regulating male germline stem cells in Drosophila
Source: Nat Commun. 2016 Aug 3;7:12149. doi: 10.1038/ncomms12149 (PMC4976209; doi:10.1038/ncomms12149)
Supplement: Supplementary Data 1 — Total RNAi lines screened. [file ncomms12149-s2.xlsx]

## Sheet: Sheet1
Supplementary Data 1. Total RNAi lines screened
Line#	CG#	Name symbol	lethality	GSC phenotype
6421	CG40494	RhoGAP1A	—
6422	CG40494	RhoGAP1A	—
6423	CG3208	RhoGAP5A	—
6424	CG3208	RhoGAP5A	—
6425	CG8948	Graf	—
6426	CG8948	Graf	—
6427	CG4937	RhoGAP15B	—
6428	CG4937	RhoGAP15B	—
6429	CG32555	RhoGAPp190	—
6430	CG32555	RhoGAPp190	—
6431	CG7122	RhoGAP16F	—
6432	CG7122	RhoGAP16F	—
6433	CG42274	RhoGAP18B	—
6434	CG42274	RhoGAP18B	—
6435	CG1412	RhoGAP19D	—
6436	CG1412	RhoGAP19D	—
6437	CG10538	CdGAPr	—
6438	CG10538	CdGAPr	—
6439	CG13345	tum	—
6440	CG6477	RhoGAP54D	—
6441	CG6477	RhoGAP54D	—
6442	CG6811	RhoGAP68F	—
6443	CG34389	cv-c	—
6444	CG4755	RhoGAP92B	—
6445	CG3421	RhoGAP93B	—
6446	CG1976	RhoGAP100F	—
6447	CG1976	RhoGAP100F	—
6448	CG42316	RhoGAP102A	—
6449	CG42316	RhoGAP102A	—
6686	CG3421	RhoGAP93B	—
6774	CG1857,CG42864	f::nec	—
6775	CG1857,CG42864	f::nec	—
6788	CG1857,CG42864	Nelf-E	—
7065	CG11001	FK506-bp2	—
7077	CG3936	N	—
7078	CG3936	N	—
8548	CG5671	Pten	—
8549	CG5671	Pten	—
8550	CG5671	Pten	—
8629	CG10701	Moe	—
9240	CG1848	LIMK1	—
9285	CG13521	robo	—
9286	CG5481	lea	—
9287	CG5423	robo3	—
9326	CG1765	EcR	—
9327	CG1765	EcR	—
9328	CG1765	EcR	—
9329	CG1765	EcR	—
9332	CG4107	Gcn5	—
9366	CG8874	FER	—
9377	CG12366	O-fut1	—
9378	CG12366	O-fut1	—
9909	CG8416	Rho1	—
9910	CG8416	Rho1	—
11570	CG11949	cora	—
23967	CG17489	RpL5	—
24106	CG12196	egg	—
24107	CG2995	G9a	—
24108	CG1716	Set2	—
24472	CG11561	smo	—
24475	CG11840	Spp	—
24489	CG8905	Sod2	—
24491	CG11793	Sod	—
24493	CG11793	Sod	—
24620	CG8971	fh	—
24622	CG8971	fh	—
24751	CG9244	Acon	—
24756	CG9244	Acon	—
24760	CG7672	Gl	—
24761	CG7672	Gl	—
25780	CG1725	dlg1	—
25781	CG10079	Egfr	—
25782	CG9885	dpp	—
25783	CG10798	dm	—
25784	CG10798	dm	—
25785	CG2759	w	—
25786	CG2028	CkIalpha	—
25787	CG8942	NimC1	—
25788	CG18247	shark	—
25789	CG34418	sif	—
25790	CG8967	otk	—
25791	CG8049	Btk29A	—
25792	CG30388	Magi	—
25793	CG7892	nmo	—
25794	CG4637	hh	—
25795	CG6338	Ets97D	—
25796	CG10118	ple	—
25797	CG11937	amn	—
25798	CG13480	Lk	—
25799	CG13586	ITP	—
25800	CG14734	Tk	—
25801	CG30445	Tdc1	—
25802	CG6496	Pdf	—
25803	CG6737	Vha16-5	—	GSC decrease
25804	CG8348	Dh44	—
25805	CG43128	Shab	—
25806	CG1090	CG1090	—
25807	CG12295	stj	—
25808	CG1517	na	—
25809	CG1688	CG1688	—
25810	CG18110	ppk30	—
25811	CG31136	Syx1A	—
25812	CG31623	dtr	—
25813	CG32704	Ir8a	—
25814	CG32792	ppk8	—
25815	CG33151	Gr59e	—
25816	CG33289	ppk5	—
25817	CG33508	ppk13	—
25818	CG3397,CG12224	CG12224	—
25819	CG34366	Shawl	—
25820	CG4370	Irk2	—
25821	CG5076	Elk	—
25822	CG5621	CG5621	—
25823	CG44159	Irk1	—
25824	CG7411	ort	—
25825	CG8546	ppk26	—
25826	CG8594	ClC-b	—
25827	CG13575	CG13575	—
25828	CG8279	Pde6	—
25829	CG8666	Tsp39D	—
25830	CG4894	Ca-alpha1D	—
25831	CG10823	SIFaR	—
25832	CG43745	MsR2	—
25833	CG15113	5-HT1B	—
25834	CG16720	5-HT1A	—
25835	CG4128	nAChRalpha6	—
25836	CG4226	GluRIIC	—
25837	CG10772	Fur1	—
25838	CG33523	Vap-33B	—
25839	CG11059	Cals	—
25840	CG11516	Ptp99A	—
25841	CG5671	Pten	—
25842	CG9122	Trh	—
25843	CG10868	orb	—
25844	CG10901	osk	—
25845	CG8318	Nf1	—
25846	CG10440	CG10440	—
25847	CG1058	rpk	—
25848	CG10830	Ktl	—
25849	CG12048	ppk21	—
25850	CG1455	CanA1	—	GSC decrease
25851	CG2893	zyd	—
25852	CG3822	CG3822	—
25853	CG8713	CG8713	—
25854	CG8916	CG8916	—
25855	CG14593	CCHa2-R	—
25856	CG12345	Cha	—
25857	CG7431	TyrR	—
25858	CG2114	FMRFaR	—
25859	CG3772	cry	—
25860	CG13664	Cad96Cb	—
25861	CG10521	NetB	—
25862	CG11173	Snap29	—
25863	CG6124	eater	—
25864	CG3530	CG3530	—
25865	CG4536	iav	—
25866	CG13633	AstA	—
25867	CG13968	sNPF	—
25868	CG14919	AstC	—
25869	CG18090	Dsk	—
25870	CG2346	FMRFa	—
25871	CG30446	Tdc2	—
25872	CG3441	Nplp1	—
25873	CG4681	CG4681	—
25874	CG42796	5-HT2B	—
25875	CG10460	cer	—
25876	CG34315,CG4088	CG34315,CG4088	—
25877	CG42237	CG42237	—
25878	CG10864	CG10864	—
25879	CG1099	Dap160	—
25880	CG11209	ppk6	—
25881	CG1216	mri	—
25882	CG42817	CG42817	—
25883	CG44152	ppk18	—
25884	CG1467	Syx16	—
25885	CG1615	Ork1	—
25886	CG17137	Porin2	—
25887	CG18287	ppk19	—
25888	CG42594	CG42594	—
25889	CG32810	inc	—
25890	CG34059	ppk16	—
25891	CG42344	brp	—
25892	CG34369	ppk9	—
25893	CG4587	CG4587	—
25894	CG4822	CG4822	—
25895	CG6927	CG6927	—
25896	CG7452	Syx17	—
25897	CG7577	ppk20	—
25898	CG7765	Khc	—
25920	CG8098	Picot	—
25921	CG9194	CG9194	—
25922	CG9499	ppk7	—
25923	CG42702	Oaz	—
25924	CG17664	CG17664	—
25925	CG32843	Dh31-R	—
25926	CG5295	bmm	—
25927	CG11822	nAChRbeta3	—
25928	CG3725	Ca-P60A	—
25929	CG9842	Pp2B-14D	—
25930	CG12232	Galphaf	—
25931	CG3051	AMPKalpha	—
25932	CG3694	Ggamma30A	—
25933	CG8224	babo	—
25934	CG8261	Ggamma1	—
25935	CG10001	AstA-R2	—
25936	CG10626	Lkr	—
25937	CG1063	Itp-r83A	—
25938	CG11144	mGluR	—
25939	CG1147	NPFR	—
25940	CG13702	AstC-R2	—
25941	CG2902	Nmdar1	—
25942	CG31201	GluRIIE	—
25943	CG32975	nAChRalpha5	—
25944	CG5811	RYa-R	—
25945	CG10177	CG10177	—
25946	CG42783	aPKC	—
25947	CG10580	fng	—
25948	CG14396	Ret	—
25949	CG10776	wit	—
25950	CG11556	Rph	—
25951	CG12085	pUf68	—
25952	CG12108	Ppt1	—
25953	CG12156	Rab39	—
25954	CG12505	Arc1	—
25955	CG1520	WASp	—
25956	CG17386	CG17386	—
25957	CG1782	Uba1	—
25958	CG17907	Ace	—
25959	CG18734	Fur2	—
25960	CG18146	NimC2	—
25961	CG3915	Drl-2	—
25962	CG32626	AMPdeam	—
25963	CG8107	CalpB	—
25964	CG14808	Scgdelta	—
25965	CG3299	Vinc	—
25966	CG14991	Fit1	—
25967	CG5671	Pten	—
25968	CG12013	PHGPx	—
25969	CG8905	Sod2	—
25970	CG12124	mxc	—
25971	CG8092	row	—
25972	CG12864	Su(var)2-HP2	—
25973	CG5441	tx	—
25974	CG6913	Fer3	—
25975	CG8522	HLH106	—
25976	CG3052	HLH4C	—
25977	CG8346	E(spl)m3-HLH	—
25978	CG8333	E(spl)mgamma-HLH	—
25979	CG5545	Oli	—
25980	CG12952	sage	—
25981	CG2956	twi	—
25982	CG17592	Usf	—
25983	CG13624	CG13624	—
25984	CG43286	cnc	—
25985	CG8669	crc	—
25986	CG9954	maf-S	—
25987	CG10034	tj	—
25988	CG2848	Trn-SR	—
25989	CG14029	vri	—
25990	CG9415	Xbp1	—
25991	CG3891	Nf-YA	—
25992	CG7839	CG7839	—
25993	CG4617	CG4617	—
25994	CG5591	Lpt	—
25995	CG43122	cic	—
25996	CG18024	SoxN	—
25997	CG3143	foxo	—
25998	CG17673	SP	—
25999	CG3302	Crz	—
26000	CG3454	Hdc	—
26001	CG33517	Dop2R	—
26002	CG10465	CG10465	—
26003	CG11340	CG11340	—
26004	CG11589	VhaM9.7-c	—
26005	CG12157	Tom40	—	GSC decrease
26006	CG15555	ppk24	—
26007	CG17139,CG17140	CG17139	—
26008	CG17646	CG17646	—
26009	CG17922	CngB	—
26010	CG18039	GluRIID	—
26011	CG34396	CG34396	—
26012	CG34405	NaCP60E	—
26013	CG4109	Syx8	—
26014	CG42701	CngA	—
26015	CG11994	Ada	—
26016	CG34402	CG34402	—
26017	CG10698	CrzR	—
26018	CG18741	Dop1R2	—
26019	CG33513	Nmdar2	—
26020	CG44422	CG44422	—
26021	CG11889,CG11891	CG11889,CG11891	—
26022	CG11895	stan	—
26023	CG31429,CG11988	CG31429,CG11988	—
26024	CG1200	Aplip1	—
26172	CG9073	TpnC47D	—
26184	CG3654	Jarid2	—
26201	CG6096	E(spl)m5-HLH	—
26202	CG14548	E(spl)mbeta-HLH	—
26203	CG8328	E(spl)mdelta-HLH	—
26204	CG11450	net	—
26205	CG1705	Met	—
26206	CG3827	sc	—
26207	CG45051	sima	—
26208	CG6993	ss	—
26209	CG7659	tap	—
26210	CG44246	Atf-2	—
26211	CG3136	Atf6	—
26212	CG17888	Pdp1	—
26213	CG7959	Bgb	—
26214	CG30011	gem	—
26215	CG1410,CG1414	bbx, waw	—
26216	CG9418	Hmg-2	—
26217	CG5893	D	—
26218	CG7055	dalao	—
26219	CG17921	HmgZ	—
26220	CG11153	Sox102F	—
26221	CG3090	Sox14	—
26222	CG4817	Ssrp	—
26223	CG33980	Vsx2	—
26224	CG1897	Dr	—
26225	CG5799	dve	—
26226	CG10488	eyg	—
26227	CG10699	Lim3	—
26228	CG10037	vvl	—
26229	CG1046	zen	—
26230	CG1605	az2	—
26231	CG10949	CG10949	—
26232	CG12155	CG12155	—
26233	CG6683	CG6683	—
26234	CG7745	CG7745	—
26235	CG5201	Dad	—
26236	CG5393	apt	—
26237	CG9045	Myb	—
26238	CG8246	Poxn	—
26239	CG10274	CG10274	—
26240	CG11456	CG11456	—
26241	CG2202	CG2202	—
26242	CR43257,CG18105	CR43257	—
26243	CG3318	Dat	—
26244	CG5400	Eh	—
26245	CG6440	Ms	—
26246	CG6456	Mip	—
26247	CG10693	slo	—
26248	CG12061	CG12061	—
26249	CG1232	tipE	—
26250	CG12344	CG12344	—
26251	CG15899	Ca-alpha1T	—
26252	CG3327	E23	—
26253	CG34058	ppk11	—
26281	CG12015	RabX6	—
26282	CG12021	Patj	—
26283	CG12366	O-fut1	—
26284	CG1299	CG1299	—
26286	CG14750	Vps25	—
26287	CG14900	Cad89D	—
26288	CG16725	Smn	—
26289	CG17060	Rab10	—
26290	CG1709	Vha100-1	—
26291	CG17299	SNF4Agamma	—
26292	CG17528	CG17528	—
26293	CG1800	pasha	—
26294	CG1848	LIMK1	—
26295	CG1854	Or43a	—
26296	CG2890	PPP4R2r	—
26297	CG2977	Inx7	—
26298	CG17158	cpb	—
26299	CG17927	Mhc	—
26300	CG17654	Eno	—
26301	CG6058	Ald	—
26302	CG8893	Gapdh2	—
26303	CG1721	Pglym78	—
26304	CG2171	Tpi	—
26305	CG3849	Lasp	—
26306	CG33159	CG33159	—
26307	CG3937	cher	—
26308	CG3274	Bap170	—
26309	CG5403	retn	—
26310	CG2102	cas	—
26311	CG31258	Cenp-C	—	GSC decrease
26312	CG31460	CG31460	—
26313	CG4282	CG4282	—
26314	CG8817	lilli	—
26315	CG1856	ttk	—
26316	CG7508	ato	—
26317	CG7760	cato	—
26318	CG17100	cwo	—
26319	CG5102	da	—
26320	CG8704	dpn	—
26321	CG32474	dys	—
26322	CG8365	E(spl)m8-HLH	—
26323	CG42739	gce	—
26324	CG2655	HLH3B	—
26709	CG1792	CG1792	—
26710	CG18476	CG18476	—
26711	CG2052	Lin29	—
26712	CG2116	CG2116	—
26713	CG9650	CG9650	—
26714	CG12052	lola	—
26715	CG43689	CG43689	—
26716	CG11094	dsx	—
26717	CG8127	Eip75B	—
26718	CG18023	Eip78C	—
26719	CG13419	Burs	—
26720	CG10369	Irk3	—
26721	CG13626	Syx18	—
26722	CG18345	trpl	—
26723	CG42260,CR30267	CG42260,CR30267	—
26724	CG9467	CG9467	—
26725	CG9755	pum	—
26726	CG1495	CaMKI	—
26727	CG31152	rumi	—
26728	CG31753	ham	—
26729	CG3022	GABA-B-R3	—
26730	CG10047	Syt4	—
26731	CG10967	Atg1	—
26732	CG11181	cup	—
26733	CG13995	CG13995	—
26734	CG16792	SmF	—
26735	CG42347	sqa	—
26736	CG44162	Strn-Mlck	—
26737	CG8953	Actn3	—
26738	CG1007	emc	—
26739	CG7771	sim	—
26740	CG11987	tgo	—
26741	CG11405	Atf3	—
26742	CG7952	gt	—
26743	CG34403	pan	—
26744	CG4217	TFAM	—
26745	CG17228	pros	—
26746	CG11648	Abd-B	—
26747	CG3935	al	—
26748	CG8376	ap	—
26749	CG42698	pdm3	—
26750	CG32532	CG32532	—
26751	CG2189	Dfd	—
26752	CG9015	en	—
26753	CG1264	lab	—
26754	CG9437	hng1	—
26755	CG3411	bs	—
26756	CG2262	Smox	—
26757	CG9610	Poxm	—
26758	CG4952	dac	—
26759	CG3166	aop	—
26760	CG12690	CHES-1-like	—
26761	CG11922	fd96Cb	—
26762	CG9727	CG9727	—
26763	CG17172	ATbp	—
26764	CG10321	CG10321	—
26765	CG10366	CG10366	—
26766	CG45477	mamo	—
26767	CG11906	CG11906	—
26768	CG12071	CG12071	—
26769	CG12769	CG12769	—
26770	CG14655	CG14655	—
26771	CG14710	CG14710	—
26772	CG14962	Asciz	—
26773	CG15710	CG15710	—
26774	CG43067	FoxP	—
26775	CG17181	Kah	—
26776	CG17359	CG17359	—
26777	CG31666	chinmo	—
26778	CG31670	erm	—
26779	CG11798	chn	—
26780	CG7672	gl	—
26813	CG31151	wge	—
26899	CG4257	Stat92E	—
26976	CG8667	dimm	—	GSC increase
27024	CG9397	jing	—
27025	CG1130	scrt	—
27026	CG3850	sug	—
27027	CG5229	chm	—
27028	CG17257	GABPI	—
27029	CG10042	MBD-R2	—	GSC decrease
27030	CG10697	Ddc	—
27031	CG1171	Akh	—
27032	CG14647	CG14647	—
27033	CG43155	CG43155	—
27034	CG5284	ClC-c	—
27035	CG9533	rut	—
27036	CG10255	Lap1	—
27037	CG11561	smo	—
27038	CG14360	Or88a	—
27039	CG1862	Ephrin	—
27040	CG31000	heph	—
27041	CG3929	dx	—
27042	CG4178	Lsp1beta	—
27043	CG4354	slbo	—
27044	CG4560	Arpc3A	—
27045	CG2155	v	—
27046	CG4839	CG4839	—
27047	CG5206	bon	—
27048	CG5387	Cdk5alpha	—
27049	CG5580	sbb	—
27050	CG43782	orb2	—
27051	CG5915	Rab7	—
27052	CG6025	Arl1	—
27053	CG2981	TpnC41C	—
27054	CG9613	Coq2	—
27055	CG3910	mtTFB2	—
27056	CG3494	CG3494	—
27057	CG5965	woc	—
27058	CG3839	l(1)sc	—
27059	CG18362	Mio	—
27060	CG10571	ara	—
27061	CG7902	bap	—
27062	CG42332	Camta	—
27063	CG1603	CG1603	—
27064	CG6276	CG6276	—
27065	CG8290	CG8290	—
27066	CG8359	hng2	—
27067	CG12767	Dip3	—
27068	CG4013	Smr	—
27069	CG8216	CG8216	—
27070	CG5748	Hsf	—
27071	CG5069	croc	—
27072	CG10002	fkh	—
27073	CG14050	CG14050	—
27074	CG10021	bowl	—
27075	CG2932	Bteb2	—
27076	CG10348	CG10348	—
27077	CG12942	CG12942	—
27078	CG1663	CG1663	—
27079	CG17186	CG17186	—
27080	CG1832	Clamp	—
27081	CG1845	Br140	—
27082	CG2199	CG2199	—
27083	CG33134	Debcl	—
27084	CG33473	luna	—
27085	CG7404	ERR	—
27086	CG8676	Hr39	—
27087	CG31065	ppk31	—
27088	CG33349	ppk25	—
27089	CG33350	CheB42c	—
27090	CG7589	CG7589	—
27091	CG9501	ppk14	—
27092	CG10972	ppk12	—
27237	CG10342	NPF	—
27238	CG10706	SK	—
27239	CG10858	ppk27	—
27240	CG44152	ppk18	—
27241	CG13568	ppk29	—
27242	CG1378	tll	—
27243	CG13894	CG13894	—
27244	CG43368	cac	—
27245	CG17167	CG17167	—
27246	CG18660	Nckx30C	—
27247	CG2019	disp	—
27248	CG2922	kra	—
27249	CG31094	LpR1	—
27250	CG32498	dnc	—
27251	CG32538	nAChRalpha7	—
27252	CG33135	KCNQ	—	GSC decrease
27253	CG33183	Hr46	—
27254	CG33183	Hr46	—
27255	CG33351	CheB42b	—
27256	CG34042	ppk10	—
27257	CG42340	CG42340	—
27258	CG4380	usp	—
27259	CG4717	kni	—
27260	CG6072	sra	—
27261	CG8156	Arf51F	—
27262	CG8178	Nach	—
27263	CG9126	Stim	—
27264	CG9361	Task7	—
27265	CG9771	Dip2	—
27266	CG10244	Cad96Ca	—
27267	CG10981	dgrn	—
27268	CG11027	Arf102F	—
27269	CG11049	sv	—
27270	CG11217	CanB2	—
27271	CG11324	homer	—
27272	CG11491	br	—
27273	CG12073	5-HT7	—
27274	CG13206	Or47b	—
27275	CG14575	CapaR	—
27276	CG15581	Or83c	—
27277	CG17161	grp	—
27278	CG2374	lbm	—
27279	CG2381	Syt7	—
27280	CG2872	AstA-R1	—
27281	CG30044	s-cup	—
27282	CG3035	cm	—
27283	CG3039	ogre	—
27284	CG30483	Prosap	—
27285	CG31632	sens-2	—
27286	CG32062	A2bp1	—
27287	CG32120	sens	—
27288	CG32315	dlt	—
27289	CG32402	Or65b	—
27290	CG32944	CG32944	—
27291	CG34358	shakB	—
27292	CG34358	shakB	—
27293	CG42333	Sytbeta	—
27294	CG42366	CG42366	—
27295	CG42601	Cad86C	—
27296	CG3294	CG3294	—
27297	CG33094	Synd	—
27298	CG33198	pen-2	—
27299	CG3320	Rab1	—
27300	CG33547	Rim	—
27301	CG34354	CG34354	—
27302	CG3845	NAT1	—
27303	CG3889	CSN1b	—	GSC increase
27304	CG3985	Syn	—
27305	CG40293	Stlk	—
27306	CG40452	Snap25	—
27307	CG4209	CanB	—
27308	CG42341	Pka-R1	—
27309	CG4422	Gdi	—
27310	CG4629	CG4629	—
27311	CG4713	l(2)gd1	—
27312	CG5014	Vap-33A	—
27313	CG5098	CG5098	—
27314	CG5341	sec6	—	GSC increase
27315	CG5460	H	—
27316	CG5475	p38a	—
27317	CG5481	lea	—
27318	CG5618	CG5618	—
27320	CG5841	mib1	—
27321	CG5890	CG5890	—
27322	CG6056	AP-2sigma	—
27323	CG6151	fwe	—
27396	CG2152	Pcmt	—
27397	CG2152	Pcmt	—
27483	CG6159	sec10	—
27484	CG6203	Fmr1	—
27485	CG6445	Cad74A	—
27486	CG6493	Dcr-2	—
27487	CG6521	Stam	—
27488	CG6560	dnd	—
27489	CG6562	Synj	—
27490	CG6601	Rab6	—
27491	CG6622	Pkc53E	—
27492	CG43756	Slob	—
27493	CG6844	nAChRalpha2	—
27494	CG42301	CCKLR-17D1	—
27495	CG6936	mth	—
27496	CG6948	Clc	—
27497	CG6992	GluRIIA	—
27498	CG7012	nct	—
27499	CG7034	sec15	—	GSC increase
27500	CG7037	Cbl	—
27501	CG7039	Arfrp1	—
27502	CG7050	Nrx-1	—
27503	CG7100	CadN	—
27504	CG7152	Syn1	—
27505	CG7236	CG7236	—
27506	CG7285	AstC-R1	—
27507	CG7395	sNPF-R	—
27508	CG42829	CadN2	—
27509	CG7665	Lgr1	—
27510	CG31009	Cad99C	—
27511	CG7811	b	—
27512	CG7815	Ran-like	—
27513	CG7887	TkR99D	—
27514	CG7904	put	—
27515	CG8084	ana	—
27516	CG42670	ps	—
27517	CG8203	Cdk5	—
27518	CG8250	Alk	—
27519	CG8287	Rab8	—
27520	CG8418	Ric	—
27521	CG8442	GluRIA	—
27522	CG8532	lqf	—
27523	CG8548	Kap-alpha1	—
27524	CG8639	Cirl	—
27525	CG8789	wnd	—
27526	CG8843	sec5	—
27527	CG8884	Sap47	—
27528	CG8936	Arpc3B	—
27529	CG8985	MsR1	—
27530	CG9012	Chc	—
27531	CG9054	Ddx1	—
27533	CG9113	AP-1gamma	—
27534	CG9388	AP-1mu	—
27535	CG9423	Kap-alpha3	—
27536	CG9753	AdoR	—
27537	CG9834	EndoB	—
27538	CG9887	VGlut	—
27539	CG9918	PK1-R	—
27540	CG9934	CG9934	—
27541	CG9960, CG9958	CG9960	—
27542	CG9998	U2af50	—
27543	CG1771	mew	—
27544	CG9623	if	—
27545	CG8095	scb	—
27546	CG7398	Trn	—
27547	CG5596	Mlc1	—
27548	CG14724	CoVa	—
27549	CG10923	Klp67A	—
27550	CG31469	CG31469	—
27551	CG1643	Atg5	—
27552	CG10861	Atg12	—
27553	CG10174	Ntf-2r	—
27554	CG12334	Atg8b	—
27555	CG43894	CG43894	—
27556	CG6703	CASK	—
27557	CG30382, CG18495	CG30382	—
27558	CG5505	scny	—
27559	CG5546	MED19	—
27560	CG6701	CG6701	—
27561	CG6770	CG6770	—
27562	CG8108	CG8108	—
27563	CG6033	drk	—
27564	CG6376	E2f1	—
27565	CG9805	eIF3-S10	—
27566	CG1484	fliI	—
27567	CG2637	Fs(2)Ket	—
27568	CG9739	fz2	—
27569	CG6117	Pka-C3	—
27570	CG5977	spas	—	GSC increase
27571	CG4356	mAChR-A	—
27572	CG7935	msk	—	GSC increase
27573	CG33991	nuf	—
27634	CG15113	5-HT1B	—
27635	CG15113	5-HT1B	—
27648	CG7450	CrebA	—
27649	CG7937	C15	—
27650	CG6667	dl	—
27652	CG14992	Ack	—
27653	CG6757	SH3PX1	—
27654	CG5927	Her	—
27655	CG17117	hth	—
27656	CG3143	foxo	—
27657	CG5737	dmrt93B	—
27658	CG9656	grn	—
27659	CG4059	ftz-f1	—
27660	CG5160	CG5160	—
27661	CG11228	hpo	—
27662	CG12072	wts	—
27663	CG4656	Rassf	—
27664	CG42840	d	—
27665	CG3129	Rab18	—
27666	CG3340	Kr	—
27667	CG1543	Tbh	—
27668	CG5853	CG5853	—
27669	CG30106	CCHa1-R	—
27670	CG16766	TyrRII	—
27671	CG2302	nAChRalpha3	—
27672	CG3171	Tre1	—
27673	CG43743	GluRIB	—
27674	CG10125	zpg	—
27675	CG1028	Antp	—
27676	CG11205	phr	—
27677	CG12069	CG12069	—
27678	CG12783	CG12783	—
27679	CG14296	EndoA	—
27680	CG15862	Pka-R2	—
27681	CG18803	Psn	—
27682	CG3210	Drp1	—
27683	CG32401	Or65a	—
27684	CG32848	VAChT	—
27685	CG33101	Nsf2	—
27686	CG3324	Pkg21D	—
27687	CG30414	CG30414	—
27688	CG3690	CG3690	—
27689	CG3722	shg	—
27690	CG4141	Pi3K92E	—
27691	CG4722	bib	—
27692	CG4799	Pen	—
27693	CG5125	ninaC	—
27694	CG5235	CG5235	—
27695	CG5410	Miro	—
27696	CG5744	Frq1	—
27697	CG6383	crb	—
27698	CG6498	CG6498	—
27699	CG6706	GABA-B-R2	—
27700	CG7758	ppl	—
27701	CG7847	sr	—
27702	CG8428	spin	—
27703	CG8597	lark	—
27704	CG8730	drosha	—
27705	CG9901	Arp2	—
27706	CG1241	Atg2	—
27707	CG5489	Atg7	—
27708	CG42341	Pka-R1	—
27709	CG1403	Sep1	—
27710	CG18801	Ku80	—
27711	CG31009	Cad99C	—
27712	CG11154	ATPsyn-beta	—
27713	CG43479	nwk	—
27714	CG5072	Cdk4	—
27715	CG9985	sktl	—	GSC decrease
27716	CG6907	CG6907	—
27717	CG7757	Prp3	—
27718	CG9096	CycD	—
27719	CG2048	dco	—
27720	CG18176	defl	—
27721	CG9206	Gl	—
27722	CG33956	kay	—
27723	CG7109	mts	—
27724	CG15319	nej	—
27725	CG1210	Pdk1	—
27726	CG32505	Pp4-19C	—
27727	CG8416	Rho1	—
27728	CG3727	dock	—
27729	CG8732	Acsl	—
27730	CG5771	Rab11	—
27731	CG17596	S6kII	—
27732	CG18214	trio	—
27733	CG6172	vnd	—
27734	CR32777	roX1	—
27735	CG1560	mys	—
27736	CG17100	cwo	—
27737	CG33323	Fer1	—
27738	CG6494	h	—
27739	CG2286	ND75	—
27984	CG11278	Syx13	—
27985	CG1689	lz	—
27986	CG42865	trh	—
27987	CG4328	CG4328	—
27988	CG3936	N	—
27989	CG1168	7B2	—
27990	CG13207	nompA	—
27991	CG32057	dpr10	—
27992	CG11783	Hr96	—
27993	CG6502	E(z)	—
27994	CG11799	fd68A	—
27995	CG1071	E2f2	—
27996	CG17912	CG17912	—
27997	CG3995	CG3995	—
27998	CG10654	CG10654	—
27999	CG11696	CG11696	—
28000	CG12219	CG12219	—
28001	CG10631	CG10631	—
28002	CG8024	ltd	—
28003	CG4944	cib	—
28004	CG4173	Sep2	—
28005	CG11376	Zir	—
28006	CG33193	sav	—
28007	CG14228	Mer	—
28008	CG17941	ds	—
28009	CG10917	fj	—
28010	CG2204	Galphao	—
28011	CG10954	Arpc2	—
28012	CG14239	ppk15	—
28013	CG14723	HisCl1	—
28014	CG33321	CheB38b	—
28015	CG9637	Task6	—
28016	CG15553	CG15553	—
28017	CG31720	mthl15	—
28018	CG10128	tra2	—
28019	CG10542	Bre1	—
28020	CG11282	caps	—
28021	CG12530	Cdc42	—
28022	CG1374	tsh	—
28023	CG17843	CG17843	—
28024	CG1909	CG1909	—
28025	CG2108	Rab23	—
28026	CG2903	Hrs	—
28028	CG3028	Ipp	—
28029	CG30498	boca	—
28030	CG31272	CG31272	—
28031	CG32592	hiw	—
28032	CG3619	Dl	—
28033	CG3870	RabX1	—
28034	CG4494	smt3	—	GSC decrease
28035	CG5422	Rox8	—
28036	CG5836	SF1	—
28037	CG6698	NtR	—
28038	CG6798	nAChRbeta2	—
28039	CG6988	Pdi	—
28040	CG7057	AP-2mu	—
28041	CG7127	exo70	—
28042	CG7537	Inx5	—
28043	CG7727	Appl	—
28044	CG7919	fan	—
28045	CG7980	RabX5	—
28046	CG8118	mam	—
28047	CG8432	Rep	—
28048	CG8604	Amph	—
28049	CG9748	bel	—
28050	CG9880	Or23a	—
28051	CG33673	CG33673	—
28052	CG9722	CG9722	—
28053	CG3127	Pgk	—
28054	CG42630, CG42631	Ccdc56	—
28055	CG3615	Atg9	—
28056	CG11154	ATPsyn-beta	—	GSC increase
28057	CG13779	CG13779	—
28058	CG13784	CG13784	—
28059	CG3612	blw	—
28060	CG5429	Atg6	—
28061	CG7986	Atg18a	—
28062	CG8189	ATPsyn-b	—	GSC increase
28063	CG7369	CG7369	—
28064	CG5695	jar	—
28065	CG11317	CG11317	—
28066	CG6963	gish	—
28067	CG1221	miple	—
28068	CG4913	ear	—
28069	CG43066	CG43066	—
28070	CG9636	CG9636	—
28071	CG10236	LanA	—
28072	CG14334	beat-IIa	—
28073	CG5670	Atpalpha	—
28074	CG12047	mud	—
28075	CG7962	CdsA	—
28076	CG5954	l(3)mbt	—
28077	CG11715	Cyp4g15	—
28078	CG2692	gsb-n	—
28079	CG14994	Gad1	—
28288	CG11780	beta4GalT7	—
28292	CG9368	CG9368	—
28293	CG12191	dpr20	—
28294	CG6851	Mtch	—
28295	CG3851	odd	—
28296	CG3371	ebd1	—
28297	CG6329	CG6329	—
28298	CG8824	fdl	—
28299	CG42543	Mp	—
28300	CG5637	nos	—
28301	CG11206	Liprin-gamma	—
28302	CG6702	Cbp53E	—
28303	CG3618	CG3618	—
28304	CG10151	CG10151	—
28305	CG5027	CG5027	—
28306	CG5685	Calx	—
28307	CG1500	fw	—
28308	CG32204	CG32204	—
28309	CG11448	CG11448	—
28310	CG10763	Gbeta5	—
28311	CG12598	Adar	—
28312	CG11534	CG11534	—
28313	CG17046	klar	—
28314	CG2050	mod	—
28315	CG5733	Nup75	—
28316	CG6707	CG6707	—
28317	CG10687	Aats-asn	—
28318	CG12645	CG12645	—
28319	CG2962	CG2962	—
28320	CG9411	CG9411	—
28321	CG30089	CG30089	—
28322	CG42281	bun	—
28323	CG5053	RASSF8	—
28324	CG13906	nerfin-1	—
28325	CG4032	Abl	—
28326	CG8637	trc	—
28327	CG17870	14-3-3zeta	—
28328	CG12532	AP-1-2beta	—
28329	CG5686	chico	—
28330	CG43388	Hk	—
28331	CG13772	Nlg2	—
28332	CG7485	Oct-TyrR	—
28333	CG32540	CCKLR-17D3	—
28334	CG14447	Grip	—
28335	CG2049	Pkn	—
28336	CG18076	shot	—
28337	CG13281	Cas	—
28338	CG34395	nub	—
28339	CG31240	repo	—
28340	CG32264	CG32264	—
28341	CG3578	bi	—
28342	CG9575	Rab35	—
28343	CG8114	pbl	—	GSC decrease
28344	CG17593	CG17593	—
28345	CG15520	Capa	—
28346	CG2822	Shaw	—
28347	CG3029	or	—
28348	CG33320	CheB38a	—
28349	CG4535	FKBP59	—
28350	CG8527	ppk23	—
28351	CG8681	clumsy	—
28352	CG32451	SPoCk	—
28353	CG15274	GABA-B-R1	—
28354	CG40129	Gprk1	—
28355	CG42349	Pkcdelta	—
28356	CG15817	CG15817	—
28357	CG17342	Lk6	—
28358	CG2520	lap	—
28359	CG31103	CG31103	—
28360	CG43738	cpo	—
28361	CG3798	Nmda1	—
28362	CG4851	Ppt2	—
28363	CG4905	Syn2	—
28364	CG6690	CG6690	—
28365	CG9778	Syt14	—
28366	CG42856	Sik3	—
28367	CG4428	Atg4a	—
28368	CG5363	Cdk1	—
28369	CG6027	cdi	—
28370	CG4133	CG4133	—
28371	CG4262	elav	—
28372	CG1822	bif	—
28373	CG15148	btv	—
28374	CG6545	lbe	—
28375	CG10229	Kat60	—
28376	CG2040	hig	—
28377	CG10164	CG10164	—
28378	CG13651	danr	—
28379	CG10566	CG10566	—
28380	CG33696	CG33696	—
28381	CG17943	comm	—
28382	CG12038	CG12038	—
28383	CG4531	aos	—
28384	CG9657	CG9657	—
28385	CG43227	milt	—
28386	CG6218	CG6218	—
28387	CG10334	spi	—
28505	CG7736	Syx6	—
28506	CG9935	CG9935	—
28507	CG8770	Gbeta76C	—
28508	CG10617	Syt12	—
28509	CG1107	aux	—
28510	CG12500, CG12473	stnA	—
28511	CG1511	Eph	—
28512	CG16724	tra	—
28513	CG18102	shi	—
28514	CG3758	esg	—
28515	CG4591	Tsp86D	—
28516	CG15744	CG15744	—
28517	CG1504	CG1504	—
28518	CG33470, CG18279	CG33470	—
28519	CG6890	Tollo	—
28520	CG18278, CG30059	CG18278	—
28521	CG18249	CG18249	—
28522	CG9311	mop	—
28523	CG9977	CG9977	—
28524	CG34357	CG34357	—
28525	CG11280	trn	—
28526	CG1149	MstProx	—
28527	CG9588	CG9588	—
28528	CG14351	haf	—
28529	CG18480	CG18480	—
28530	CG14485	swi2	—
28531	CG4618	CHMP2B	—
28532	CG13388	Akap200	—
28533	CG7158	Als2	—
28534	CG6407	Wnt5	—
28535	CG16827	ItgalphaPS4	—
28536	CG4542	CG4542	—
28537	CG31671	tho2	—
28538	CG6134	spz	—
28539	CG7895	tin	—
28540	CG33470, CG18279	CG33470	—
28541	CG1768	dia	—
28542	CG10686	tral	—
28543	CG18241	Toll-4	—
28544	CG8464	HtrA2	—
28545	CR32957	Uhg3	—
28546	CG8175	Mtk	—
28547	CR33939	CG33939	—
28548	CG10084	swm	—
28549	CG1770	HDAC4	—
28550	CG4143	mbf1	—
28551	CG12809	nerfin-2	—
28552	CG3443	pcx	—
28553	CG42573	2mit	—
28554	CG9233	fu2	—
28555	CG30060	CG30060	—
28556	CG5336	Ced-12	—
28557	CG10814	CG10814	—
28558	CG42321	CG42321	—
28559	CG6054	Su(fu)	—
28560	CG18265	CG18265	—
28561	CG3095	hfw	—
28562	CG10198	Nup98-96	—
28563	CG6121	Tip60	—
28564	CG5656	CG5656	—
28565	CG7896	CG7896	—
28566	CG4916	me31B	—
28567	CG11722	CG11722	—
28568	CG34368	Fili	—
28569	CG7528	Uba2	—
28570	CG12298	sub	—
28571	CG6605	BicD	—
28572	CG1793	MED26	—
28573	CG1970	CG1970	—
28574	CG9108	RSG7	—
28575	CG33542	upd3	—
28576	CG8680	CG8680	—
28577	CG3705	aay	—
28578	CG8561	conv	—
28579	CG2021	CG2021	—
28580	CG10738	CG10738	—
28581	CG42709	CG42709	—
28582	CG1451	Apc	—
28583	CG6438	amon	—
28584	CG6311	Edc3	—
28585	CG6193	Apc2	—
28587	CG7717	Mekk1	—
28588	CG6446	Sema-1b	—
28589	CG12178	Nhe1	—
28590	CG10719	brat	—
28591	CR33941	pncr013:4	—
28592	CG12050	CG12050	—
28593	CR33945	pncr017:3R	—
28594	CG5504	l(2)tid	—
28595	CG11259	MICAL-like	—
28596	CG8269	Dmn	—
28597	CG13604	CG13604	—
28598	CG4792	Dcr-1	—
28599	CG9326	vari	—
28600	CG17256	Nek2	—
28601	CG1762	Itgbetanu	—
28602	CG10992	CtsB1	—
28603	CG9854	hrg	—
28604	CG31183	CG31183	—
28605	CG3265	Eb1	—
28606	CG3992	srp	—
28607	CG18278, CG30059	CG18278	—
28608	CG4154	Gyc88E	—
28609	CG3353	CG3353	—
28610	CG6044	CG6044	—
28611	CG3257	CG3257	—
28612	CG3331	e	—
28613	CG7708	CG7708	—
28614	CG33639	CG33639	—
28615	CG1129	CG1129	—
28616	CG9745	D1	—
28617	CG4596	CG4596	—
28618	CG33147	Hs3st-A	—
28619	CG5644	CG5644	—
28620	CG1616	dpa	—
28621	CG32547	CG32547	—
28622	CG5588	Mtl	—
28623	CG2682	d4	—
28624	CG11910	alrm	—
28625	CG6024	CG6024	—
28626	CG1506	Ac3	—
28627	CG3481, CG3484	Adh	—
28628	CG8364	Drep-3	—
28629	CG11180	CG11180	—	GSC increase
28630	CG2678	CG2678	—
28631	CG15423	CG15423	—
28632	CG13114	CG13114	—
28633	CG1740	Ntf-2	—
28634	CG7456	CG7456	—
28635	CG8808	Pdk	—
28636	CG8907	CG8907	—
28637	CG11134	CG11134	—
28638	CG11163	ZnT41F	—
28639	CG4501	bgm	—
28640	CG10205	CG10205	—
28641	CG11294	CG11294	—
28642	CG13253	cmpy	—
28643	CG13532	CG13532	—
28644	CG13579	CG13579	—
28645	CG43946	Glut1	—
28646	CG13928	CG13928	—
28647	CG14419	CG14419	—
28648	CG42342	CG42342	—
28649	CG15236	CG15236	—
28650	CG15270	CG15270	—
28651	CG30046	CG30046	—
28652	CG30340	CG30340	—
28653	CR31044	CR31044	—
28654	CG31646	CG31646	—
28655	CG34411	CG34411	—
28656	CG7045	CG7045	—
28657	CG7046	CG7046	—
28658	CG7299	CG7299	—
28659	CG9908	disco	—
28660	CG42636, CG42637	CG42637	—
28661	CG15624	hoe2	—
28662	CG11551	ind	—
28663	CG8440	Lis-1	—
28664	CG10181	Mdr65	—
28665	CG12548	nompB	—
28666	CG9261	nrv2	—
28667	CG14039	qtc	—
28668	CG11427	rb	—
28669	CG3151	Rbp9	—
28670	CG8085	RN-tre	—
28671	CG6348	ro	—
28672	CG4125	rst	—
28673	CG1849	run	—
28674	CG10052	Rx	—
28675	CG17579	sca	—
28676	CG1030	Scr	—
28677	CG16975	Sfmbt	—
28678	CG13701	skl	—
28679	CG3956	sna	—
28680	CG15845	Adf1	—
28681	CG34407	Not1	—
28682	CG4357	Ncc69	—
28683	CG33967	kibra	—
28684	CG43395	Cngl	—
28685	CG15793	Dsor1	—
28686	CG7776	E(Pc)	—
28687	CG9659	egh	—
28688	CG5610	nAChRalpha1	—
28689	CG11502	svp	—
28690	CG1004	rho	—
28691	CG6620	aurB	—
28692	CG32164, CG32165	CG32164	—
28693	CG15361	psq	—
28694	CG43741	Ack-like	—
28695	CG31794	Pax	—
28696	CG5935	Dek	—
28697	CG5952	Fer2	—
28698	CG5005	HLH54F	—
28699	CG1429	Mef2	—
28700	CG5583	Ets98B	—
28701	CG3269	Rab2	—
28702	CG32702	Cubn	—
28703	CG4114	ex	—
28704	CG31118	RabX4	—
28705	CG6371	Hug	—
28706	CG31105	ppk22	—
28707	CG3988	gammaSnap1	—
28708	CG4212	Rab14	—
28709	CG4264	Hsc70-4	—
28710	CG4353	hep	—
28711	CG5907	Frq2	—
28712	CG6095	exo84	—
28713	CG6127	Ser	—
28714	CG6235	tws	—
28715	CG6827	Nrx-IV	—
28716	CG6977	Cad87A	—
28717	CG7125	PKD	—
28718	CG7234	GluRIIB	—
28719	CG9474	Snap24	—
28720	CG9881	Arpc5	—
28721	CG18319	ben	—
28722	CG5993	os	—
28723	CG7610	ATPsyn-gamma	—
28724	CG1634	Nrg	—
28725	CG4166	not	—
28726	CG2988	ems	—
28727	CG12239	CG12239	—
28728	CG44007	Pde1c	—
28729	CG34370	CG34370	—
28730	CG10137	CG10137	—
28731	CG12296	klu	—
28732	CG14884	CSN5	—
28733	CG9554	eya	—
28734	CG2328	eve	—
28735	CG12212	peb	—
28736	CG4168	CG4168	—
28737	CG9454	Spn42Db	—
28738	CG4872	CG4872	—
28739	CG10325	abd-A	—
28740	CG1462	Aph-4	—
28741	CG6875	asp	—
28742	CG9704	Nrt	—
28743	CG12390	dare	—
28744	CG32600	dpr8	—
28745	CG6356	CG6356	—
28746	CG6669	klg	—
28747	CG4974	dally	—
28748	CG1912	Gycalpha99B	—
28749	CG7507	Dhc64C	—
28750	CG5175	kuk	—
28751	CG6697	Ublcp1	—
28752	CG7841	CG7841	—
28753	CG2641	CG2641	—
28754	CG43658	CG43658	—
28755	CG13139	lft	—
28756	CG12019	Cdc37	—
28757	CG7001	Pk17E	—
28758	CG31298	beat-Vb	—
28759	CG10200	hui	—
28760	CG13061	Nplp3	—
28761	CG13248	CG13248	—
28762	CG1416	CG1416	—
28763	CG14274	CG14274	—
28764	CG14509	CG14509	—
28765	CG15021	CG15021	—
28766	CG15522	CG15522	—
28767	CG15537	CG15537	—
28768	CG15890	CG15890	—
28769	CG17219	CG17219	—
28770	CG17739	CG17739	—
28771	CG2016	CG2016	—
28772	CG30203	CG30203	—
28773	CG31235	CG31235	—
28774	CG31324	CG31324	—
28775	CG31716	Cnot4	—
28776	CG32506	CG32506	—
28777	CG3967	CG3967	—
28778	CG5629	Ppcs	—
28779	CG7945	CG7945	—
28780	CG8422	Dh44-R1	—
28781	CG8795	PK2-R2	—
28782	CG34385	dpr12	—
28783	CG5911	ETHR	—
28784	CG4396	fne	—
28785	CG2679	gol	—
28786	CG1470	Gycbeta100B	—
28787	CG31449, CG31359, CG5834, CG6489	Hsp70Ba	—
28788	CG18106	IM2	—
28789	CG31096	Lgr3	—
28790	CG42679	Lmpt	—
28791	CG16973	msn	—
28792	CG6713	Nos	—
28793	CG15361	Nplp4	—
28794	CG2297	Obp44a	—
28795	CG2411	ptc	—
28796	CG11111	rdgB	—
28797	CG9774	Rok	—
28820	CG42311	grh	—
28821	CG5119	pAbp	—
28822	CG32809	CG32809	—
28885	CG8938	GstS1	—
28886	CG6064	Crtc	—
28887	CG5352	SmB	—
28888	CG42273	mnb	—
28889	CG1528	gammaCOP	—
28890	CG9543	epsilonCOP	—
28891	CG45110	tau	—
28893	CG11136	Lrt	—
28894	CG6343	ND42	—
28895	CG17255	nocte	—
28896	CG11148	CG11148	—
28897	CG10718	neb	—	GSC decrease
28898	CG17328	CG17328	—
28899	CG42616	Cul3	—
28900	CG3497	Su(H)	—
28901	CG10579	Eip63E	—
28902	CG8994	exu	—
28903	CG8434	lbk	—
28904	CG3858	gcm2	—
28905	CG7098	dik	—
28906	CG4108	Chmp1	—
28907	CG3413	wdp	—
28908	CG9556	alien	—
28909	CG5370	Dcp-1	—
28910	CG15797	ric8a	—
28911	CG17245	PlexB	—
28912	CG43365	BtbVII	—
28913	CG12245	gcm	—
28914	CG45186	CG45186	—
28917	CG6178	CG6178	—
28918	CG12109	Caf1-180	—
28919	CG10844	RyR	—
28920	CG43140	pyd	—
28921	CG11495	rasp	—
28922	CG7800	CG7800	—
28923	CG1084	Cont	—
28924	CG1664	sbr	—
28925	CG6113	Lip4	—
28926	CG11207	feo	—	GSC decrease
28927	CG7392	Cka	—
28928	CG9491	PDZ-GEF	—
28929	CG15811	Rop	—
28930	CG3523	CG3523	—
28931	CG9401	mago	—
28932	CG33960	Sema-2b	—
28933	CG11949	cora	—
28934	CG7660	Pxt	—
28935	CG3978	pnr	—
28936	CR33938	pncr002:3R	—
28937	CG42355	CG42355	—
28938	CG8865	Rgl	—
28939	CG5643	wdb	—
28940	CG12369	Lac	—
28941	CR33948	pncr015:3L	—
28943	CG11992	Rel	—
28944	CG9088	lid	—
28945	CG10295	Pak	—
28946	CG11064	Rfabg	—
28947	CG8458	wntD	—
28949	CG42376, CG2945	CG42376	—
28950	CG6831	rhea	—
28951	CG8566	unc-104	—
28952	CG10498	Cdk2	—
28953	CG17768, CG33677	CG17768	—
28954	CG5627	Rab3-GEF	—
28955	CG8781	tsu	—
28956	CG32295	CG32295	—
28957	CG45090, CG45091	pncr003:2L	—
28958	CG42346	CG42346	—
28959	CG6098	Lrr47	—
28960	CG3948	zetaCOP	—
28961	CG17704	Nipped-B	—	GSC increase
28962	CG5567	CG5567	—
28963	CG6866	loqs	—
28965	CG2807	CG2807	—
28966	CG5499	His2Av	—
28967	CG7503	Con	—
28968	CG12117	Sptr	—
28969	CG4051	egl	—
28970	CR33947	CG33947	—
28971	CG13109	tai	—
28972	CG12276	Aos1	—
28973	CG11212	Ptr	—
28974	CG16983	SkpA	—
28975	CG10794	DptB	—
28976	CG15658	Lapsyn	—
28977	CG18144	Hand	—
28978	CG1548	cathD	—
28979	CG6760	Pex1	—
28980	CG2759	w	—
28981	CG3936	N	—
28982	CG13345	tum	—
28983	CG14226	dome	—
28984	CG2125	ci	—
28985	CG2248	Rac1	—
28986	CR32665	roX2	—
28987	CG42250	lqfR	—	GSC increase
28988	CG30379	CG30379	—
28989	CG32672	Atg8a	—
28990	CG3665	Fas2	—
28991	CG1666	Hlc	—
29002	CG8416	Rho1	—	GSC decrease
29003	CG8417	Rho1	—
29004	CG12530	Cdc42	—
29301	CG3168	CG3168	—
29302	CG3206	Or2a	—
29303	CG3389	Cad88C	—
29304	CG3582	U2af38	—
29305	CG4288	CG4288	—
29306	CG4590	Inx2	—
29307	CG4670	CG4670	—
29308	CG5559	Sytalpha	—
29309	CG5675	X11L	—
29310	CG5692	pins	—
29311	CG1954	Pkc98E	—
29312	CG43073	Rbp	—
29313	CG5940	CycA	—
29314	CG3938	CycE	—
29315	CG11525	CycG	—
29316	CG8053	eIF-1A	—
29317	CG34392	Epac	—
29318	CG1167	Ras64B	—
29319	CG9375	Ras85D	—	GSC increase
29321	CG31256	Brf	—
29322	CG2747	CG2747	—
29323	CG10023	Fak	—
29324	CG42611	mgl	—
29325	CG3350	bigmax	—
29326	CG5102	da	—
29327	CG8361	E(spl)m7-HLH	—
29328	CG9648	Max	—
29329	CG13316	Mnt	—
29330	CG1641	sisA	—
29331	CG6272	CG6272	—
29332	CG6103	CrebB	—
29333	CG2875	CG2875	—	GSC increase
29334	CG7015	Unr	—
29335	CG9151	acj6	—
29336	CG10604	bsh	—
29337	CG3629	Dll	—
29338	CG8933	exd	—
29339	CG1464	ey	—
29340	CG3576	schlank	—
29341	CG11354	Lim1	—
29342	CG12154	oc	—
29343	CG1922	onecut	—
29344	CG6534	slou	—
29345	CG10704	toe	—
29346	CG11186	toy	—
29347	CG1322	zfh1	—
29348	CG8924	CG8924	—
29349	CG11723	CG11723	—
29350	CG1621	Coop	—
29351	CG33336	p53	—
29352	CG8544	sd	—
29353	CG32180	Eip74EF	—
29354	CG16738	slp1	—
29355	CG6312	Rfx	—
29356	CG17521	RpL10	—
29357	CG9139	Rabex-5	—
29358	CG17153	ssp	—
29359	CG8367	cg	—
29360	CG10267	Zif	—
29361	CG10959	CG10959	—
29362	CG10979	CG10979	—
29363	CG11902	CG11902	—
29364	CG12605	CG12605	—
29365	CG14667	CG14667	—
29366	CG15073	CG15073	—
29367	CG17803	CG17803	—
29368	CG30020	CG30020	—
29369	CG6813	CG6813	—
29370	CG4491	noc	—
29371	CG34376	CG34376	—
29372	CG7958	tna	—
29373	CG9019	dsf	—
29374	CG1765	EcR	—
29375	CG9310	Hnf4	—
29376	CG1864	Hr38	—
29377	CG1864	Hr38	—
29378	CG6099	E(spl)m4-BFM	—
29379	CG18582	mbt	—
29380	CG15669	MESK2	—
29381	CG42309	Mlp60A	—
29382	CG13475	HGTX	—
29383	CG9245	Pis	—
29384	CG17291	Pp2A-29B	—	GSC decrease
29385	CG10149	Rpn6	—
29386	CG11066	scaf	—	GSC decrease
29387	CG17594	scro	—
29388	CG8717	slv	—
29389	CG11793	Sod	—
29390	CG5723	Ten-m	—
29391	CG14620	tilB	—
29392	CG12143	Tsp42Ej	—
29393	CG1650	unpg	—
29394	CG9209	vap	—
29396	CG7004	fwd	—
29397	CG4214	Syx5	—
29398	CG5423	robo3	—
29399	CG11326	Tsp	—
29400	CG8727	cyc	—
29401	CG18069	CaMKII	—
29402	CG13645	Nmnat	—
29403	CG17515	Rab21	—
29404	CG3162	LS2	—
29405	CG7393	p38b	—
29406	CG5837	Hem	—
29407	CG43860	ab	—
29408	CG42575	CG42575	—
29409	CG13969	bwa	—
29410	CG7293	Klp68D	—
29411	CG42271	CG42271	—
29412	CG12301	CG12301	—
29413	CG3385	nvy	—
29414	CG6986	Proc-R	—
29415	CG2674	Sam-S	—
29416	CG5659	ari-1	—
29417	CG7417	Tab2	—
29418	CG12858	CG12858	—
29419	CG13229	CG13229	—
29420	CG14186	CG14186	—
29421	CG15765	CG15765	—
29422	CG1732	CG1732	—
29423	CG30172	CG30172	—
29424	CG31809, CG31810	CG31809	—
29425	CG6723	CG6723	—
29426	CG8245	CG8245	—
29427	CG8861	CG8861	—
29428	CG33527	SIFa	—
29429	CG4482	mol	—
29430	CG11051	Nplp2	—
29431	CG8663	nrv3	—
29432	CG1668	Obp19d	—
29433	CG10108	phyl	—
29434	CG1956	R	—
29435	CG42667	rdgA	—
29436	CG5661	Sema-5c	—
29437	CG5186	slim	—
29438	CG42734	Ank2	—
29439	CG42338	Ten-a	—
29440	CG33950	trol	—
29441	CG1916	Wnt2	—
29442	CG4698	Wnt4	—
29444	CG4548	XNP	—
29445	CG10844	RyR	—
29446	CG7803	z	—
29447	CG8765	CG8765	—
29448	CG8068	Su(var)2-10	—
29449	CG32666	Drak	—
29450	CG7197	CG7197	—
29451	CR43468, CG3814	CG3814	—
29452	CG6495	CG6495	—
29453	CG12653	btd	—
29454	CG44425	Bx	—
29455	CG7563	CalpA	—
29456	CG14014	CG14014	—
29457	CG31665	wry	—
29458	CG33213	CG33213	—
29459	CG34361	Dgk	—
29460	CG10145	mspo	—
29461	CG7641	Nca	—
29462	CG10975	Ptp69D	—
29463	CG1391	sol	—
29464	CG11115	Ssl1	—
29514	CG6794	Dif	—
29515	CG8852	CG8852	—
29516	CG2762	ush	—
29517	CG10327	TBPH	—
29518	CG11290	enok	—
29519	CG4700	Sema-2a	—
29520	CG1877	Cul1	—
29522	CG6987	SF2	—
29523	CG1487	krz	—
29524	CG1385	Def	—
29526	CR33946	CG33946	—
29527	CG32372	ltl	—
29528	CG9160	mtacp1	—
29529	CG14886	Gyc-89Db	—
29530	CG15309	CG15309	—
29531	CG11576	CG11576	—
29532	CG9344	CG9344	—
29533	CG7121	Tehao	—
29534	CG9140	ND51	—
29535	CG3193	crn	—
29536	CG1017	Mfap1	—	GSC increase
29537	CG17768, CG33677	CG17768	—
29538	CG8385	Arf79F	—
29539	CG15627	Ir25a	—
29540	CG7399	Hn	—
29541	CG2995	G9a	—
29542	CG18619	CG18619	—
29543	CG12287	pdm2	—
29544	CG8821, CG8819	achi	—
29545	CG13123	CG13123	—
29546	CG5081	Syx7	—
29547	CG12673	olf413	—
29548	CG2999	unc-13	—
29549	CG4881	salr	—
29550	CG12789	santa-maria	—
29551	CG5657	Scgbeta	—
29552	CG43398	scrib	—
29553	CG8553	SelD	—	GSC decrease
29554	CG18405	Sema-1a	—
29555	CG14041, CG14042	CG14042	—
29556	CG1395	stg	—
29557	CG5407	Sur-8	—
29558	CG3533	uzip	—
29559	CG42677	wb	—
29561	CG10382	wrapper	—
29562	CG8171	dup	—	GSC decrease
29563	CG3848	trr	—
29564	CG17334	lin-28	—
29565	CG9999	RanGAP	—
29566	CG3352	ft	—
29567	CG13852	mats	—
29568	CG3204	Rap2l	—
29569	CG4910	CCAP	—
29570	CG7105	Proc	—
29571	CG3478	ppk	—
29572	CG6647	porin	—
29573	CG8330	tomboy40	—
29574	CG8585	Ih	—
29575	CG42403	Ca-beta	—
29576	CG2835	Galphas	—
29577	CG11325	AkhR	—
29578	CG16932	Eps-15	—
29579	CG1900	Rab40	—
29580	CG2849	Rala	—
29581	CG3105	Pask	—
29582	CG31106	CG31106	—
29583	CG3234	tim	—
29584	CG32403	Or65c	—
29585	CG33197	mbl	—
29586	CG3796	ac	—
29587	CG6625	alphaSnap	—
29588	CG7435	Arl2	—
29589	CG7446	Grd	—
29590	CG7662	veli	—
29591	CG32018	Zyx	—
29592	CG8844	Pdsw	—
29593	CG42594	CG42594	—
29594	CG5247	Irbp	—
29595	CG31481	pb	—
29596	CG3703	CG3703	—
29597	CG11062	Actbeta	—
29598	CG18285	igl	—
29599	CG10804	CG10804	—
29600	CG3388	gsb	—
29601	CG1424	mst	—
29602	CG17348	drl	—
29603	CG11221	CG11221	—
29604	CG14948	dpr18	—
29605	CG4912	eEF1delta	—
29606	CG9911	CG9911	—
29607	CG15138	beat-IIIc	—
29608	CG8238	Buffy	—
29609	CG11550	CG11550	—
29610	CG12370	Dh44-R2	—
29611	CG12594	CG12594	—
29612	CG12796	CG12796	—
29613	CG13897	hng3	—
29614	CG14313	CG14313	—
29615	CG14762	CG14762	—
29616	CG15651	CG15651	—
29617	CG16868	CG16868	—
29618	CG17321	CG17321	—
29619	CG2225	CG2225	—
29620	CG42283	5PtaseI	—
29621	CG32432	CG32432	—
29622	CG3983	Ns1	—
29623	CG4395	hec	—
29624	CG8784	PK2-R1	—
29625	CG11387	ct	—
29626	CG10946	dpr14	—
29627	CG5308	dpr5	—
29628	CG17800	Dscam1	—
29629	CG7383	eg	—
29630	CG9786	hb	—
29640	CG3977	Ctr1A	—
29642	CG3977	Ctr1A	—
29734	CG10159	BEAF-32	—
30481	CG10042	MBD-R2	—
30482	CG12878	btz	—
30483	CG11081	PlexA	—
30484	CG3429	swa	—
30485	CG33526	PNUTS	—
30486	CG5541	CG5541	—
30487	CG3944	ND23	—
30488	CG8595	Toll-7	—
30489	CG15532	hdc	—
30490	CG10418	CG10418	—
30491	CG10846	dyn-p25	—
30492	CG5684	Pop2	—
30493	CG4969	Wnt6	—
30494	CG1512	Cul2	—
30495	CG4279	LSm1	—
30496	CG43081	vas	—
30497	CG13277	LSm7	—
30498	CG8896	18w	—
30499	CG32000	CG32000	—
30500	CG6661	CG6661	—
30501	CG1448	Inx3	—
30502	CG14885	Gyc-89Da	—
30503	CG42641	Rpn3	—	GSC increase
30504	CG4453	Nup153	—
30505	CG18000	sw	—	GSC increase
30506	CG18408	CAP	—
30507	CG33958	CG33958	—
30508	CG4950	CG4950	—
30509	CR33942	pncr016:2R	—
30510	CG3871	Six4	—
30511	CG5548	CG5548	—
30512	CG7913	PP2A-B'	—
30513	CG6794	Dif	—
30514	CG1981	Thd1	—
30515	CG4654	Dp	—
30516	CG10076	spir	—
30517	CG7524	Src64B	—
30518	CG3664	Rab5	—
30519	CG7906	CG7906	—
30533	CG4602	Srp54	—	GSC increase
30534	CG8427	SmD3	—
30535	CG5528	Toll-9	—
31050	CG8887	ash1	—
31054	CG9696	dom	—
31089	CG2671	l(2)gl	—
31092	CG8651	trx	—
31110	CG32443	Pc	—
31111	CG8625	Iswi	—
31115	CG1651	Ank	—
31127	CG9764	yrt	—
31166	CG42674	CG42674	—
31181	CG1725	dlg1	—
31185	CG8053	eIF-1A	—
31189	CG5109	Pcl	—
31190	CG3895	ph-d	—
31193	CG32346	E(bx)	—
31198	CG2715	Syx4	—
31232	CG8487	garz	—
31252	CG11621	Pi3K68D	—
31266	CG7467	osa	—	GSC decrease
31287	CG13521	robo	—
31317	CG4257	Stat92E	—
31318	CG4257	Stat92E	—
31322	CG33956	kay	—
31327	CG42803	gpp	—
31335	CG3905	Su(z)2	—
31337	CG4303	Bap60	—
31338	CG2714	crm	—
31341	CG4634	Nurf-38	—
31382	CG2478	bru	—	GSC decrease
31391	CG33956	kay	—
31467	CG43758	sli	—
31468	CG43758	sli	—
31481	CG42803	gpp	—
31517	CG2671	l(2)gl	—
31520	CG1725	dlg1	—
31522	CG5055	dlg1	—
31523	CG5055	baz	—
31552	CG9115	mtm	—
31557	CG7850	puc	—
31601	CG5651	pix	—	GSC increase
31608	CG18412	ph-p	—
31609	CG17743	pho	—
31611	CG3886	Psc	—
31612	CG5595	Sce	—
31615	CG7803	z	—
31617	CG6502	E(z)	—
31618	CG14941	esc	—
31632	CG5738	lolal	—
31644	CG1098	Madm	—	GSC decrease
31659	CG2647	per	—	GSC decrease
31667	CG2715	Syx4	—
31701	CG4006	Akt1	—
31709	CG6223	betaCOP	—
31710	CG6699	beta'COP	—
31712	CG5942	brm	—
31715	CG32183	Ccn	—	GSC decrease
31722	CG11990	hyx	—	GSC decrease
31726	CG14711, CG6808	CG14711	—
31745	CG5454	snRNP-U1-C	—	GSC decrease
31764	CG14813	deltaCOP	—
31766	CG1044	dos	—	GSC increase
31771	CG9764	yrt	—
31886	CG12082	CG12082	—
31943	CG10147	CG10147	—
32332	CG4267	CG4267	—
32333	CG5337	CG5337	—
32334	CG5589	CG5589	—	GSC decrease
32335	CG5726	CG5726	—
32336	CG6914	CG6914	—
32337	CG7627	CG7627	—
32338	CG7692	CG7692	—
32339	CG8021	CG8021	—
32340	CG8034	CG8034	—
32341	CG43658	CG43658	—
32342	CG8707	RagC	—
32343	CG8765	CG8765	—
32344	CG9548	CG9548	—	GSC increase
32345	CG6474	e(y)1	—	GSC increase
32346	CG12238	e(y)3	—
32347	CG3923	ebo	—
32348	CG6226	FK506-bp1	—
32349	CG6181	Ge-1	—
32350	CG11397	glu	—	GSC decrease
32351	CG9983	Hrb98DE	—
32352	CG9484	hyd	—	GSC increase
32353	CG12794	lcs	—
32354	CG6814	asun	—
32355	CG10379	mbc	—
32356	CG12249	mira	—
32357	CG3845	NAT1	—
32358	CG8479	opa1-like	—
32359	CG9856	PTP-ER	—
32360	CG2885	RabX2	—
32361	CG1412	RhoGAP19D	—
32362	CG16982	Roc1a	—
32363	CG2173	Rs1	—	GSC decrease
32364	CG7073	sar1	—	GSC decrease
32365	CG1250	sec23	—
32366	CG7578	sec71	—
32367	CG6987	SF2	—
32368	CG8815	Sin3A	—
32369	CG10212	SMC2	—	GSC decrease
32370	CG8427	SmD3	—
32371	CG3051	SNF1A	—
32372	CG1064	Snr1	—	GSC decrease
32373	CG12225	Spt6	—	GSC increase
32374	CG11628	step	—
32375	CG9252	del	—
32376	CG30361	mtt	—
32377	CG42768	Msp-300	—
32378	CG43860	ab	—
32379	CG7840	CG7840	—	GSC decrease
32380	CG6805	CG6805	—
32381	CG8805	wun2	—
32382	CG7660	Pxt	—
32383	CG8416	Rho1	—	GSC decrease
32384	CG14945	CG14945	—
32385	CG4200	sl	—
32386	CG32885	pgc	—
32387	CG34207	CG34207	—
32388	CG10077	CG10077	—
32389	CG10107	velo	—
32390	CG17331	Prosbeta3	—
32391	CG4738	Nup160	—
32392	CG5001	CG5001	—
32393	CG5144	CG5144	—
32394	CG5745	CG5745	—
32395	CG6791	CG6791	—
32396	CG9775	CG9775	—
32397	CG42799	dikar	—
32398	CG33556	form3	—	GSC decrease
32399	CG33546	gfzf	—	GSC decrease
32400	CG5820	Gp150	—
32401	CG7041	HP1b	—
32402	CG4147	Hsc70-3	—
32403	CG7788	Ice	—	GSC decrease
32404	CG10691	l(2)37Cc	—	GSC decrease
32405	CG3879	Mdr49	—
32406	CG17704	Nipped-B	—	GSC increase
32407	CG32172	noe	—
32408	CG7050	Nrx-1	—
32409	CG2917	Orc4	—
32410	CG8201	par-1	—
32411	CG10228	Inr-a	—
32412	CG42276	Pde9	—
32413	CG11084	pk	—
32414	CG5650	Pp1-87B	—	GSC decrease
32415	CG9750	rept	—
32416	CG5701	RhoBTB	—
32417	CG32149	RhoGAP71E	—
32418	CG10944	RpS6	—
32419	CG6939	Sbf	—
32420	CG14112	SNCF	—
32421	CG17603	Taf1	—	GSC increase
32422	CG10370	Tbp-1	—
32423	CG8805	wun2	—
32424	CG6827	Nrx-IV	—
32425	CG2945,CG42376	cin,CG42376	—
32426	CG9181	Ptp61F	—
32427	CG3143	foxo	—
32428	CG3722	shg	—
32429	CG8804	wun	—
32430	CG8804	wun	—
32431	CG10082	CG10082	—
32432	CG7015	Unr	—
32433	CG34399	Nox	—
32434	CG43081	vas	—
32435	CG7660	Pxt	—
32436	CG12262	CG12262	—
32437	CG12262	CG12262	—
32438	CG4574	Plc21C	—
32439	CG3595	sqh	—	GSC decrease
32440	CG42358	CG42358	—
32441	CG6418	CG6418	—
32442	CG6418	CG6418	—
32444	CG7483	eIF4AIII	—	GSC decrease
32445	CG12196	egg	—	GSC decrease
32446	CG12124	mxc	—
32447	CG32138	CG32138	—
32448	CG6923	CG6923	—
32449	CG7065	CG7065	—
32450	CG7362	CG7362	—
32451	CG7098	dik	—
32452	CG10528	fs(2)ltoPP43	—
32453	CG1710	Hcf	—
32454	CG7832	l(3)L1231	—
32455	CG2044	Lcp4	—
32456	CG5248	loco	—
32457	CG5483	Lrrk	—
32458	CG1825	Map60	—
32459	CG5121	MED28	—
32460	CG11100	Mes2	—
32461	CG6061	mip120	—
32462	CG3480	mip130	—
32463	CG2103	pgant6	—
32464	CG4720	Pk92B	—
32465	CG9156	Pp1-13C	—
32466	CG4879	RecQ5	—
32467	CG4336	rux	—
32468	CG6773	sec13	—
32469	CG4448	wda	—
32470	CG31753	ham	—
32471	CG12073	5-HT7	—
32472	CG5422	Rox8	—
32473	CG16975	Sfmbt	—
32474	CG4086	Su(P)	—
32475	CG8167	Ilp2	—
32476	CG32062	A2bp1	—
32477	CG11427	rb	—
32478	CG12109	Caf1-180	—	GSC increase
32479	CG12405	Prx2540-1	—
32480	CG31119	HdacX	—
32481	CG5216	Sir2	—
32482	CG5085	Sirt2	—
32483	CG11305	Sirt7	—
32484	CG5229	chm	—
32485	CG7200	CG7200	—
32486	CG1464	ey	—
32487	CG14446	CG14446	—
32488	CG7771	sim	—
32489	CG4637	hh	—
32490	CG31137	twin	—
32491	CG7015	Unr	—
32492	CG8411	gcl	—
32493	CG30356	CG30356	—
32494	CG30356	CG30356	—
32495	CG31156	CG31156	—
32496	CG8905	Sod2	—
32497	CG12405	Prx2540-1	—
32498	CG1633	Jafrac1	—
32499	CG5292	CG5292	—
32500	CG5292	CG5292	—
32501	CG18271	slx1	—
32502	CG8308	alphaTub67C	—
32503	CG4303	Bap60	—
32504	CG10971	Hip1	—
32505	CG11873	CG11873	—
32506	CG1193	kat-60L1	—
32507	CG11984	CG11984	—
32508	CG1636	CG1636	—
32509	CG17494	CG17494	—
32510	CG7420	CG7420	—	GSC increase
32511	CG7556	CG7556	—
32512	CG8567	Deaf1	—
32513	CG17566	gammaTub37C	—
32514	CG9078	ifc	—
32515	CG11440	laza	—
32516	CG32156	Mbs	—
32517	CG4184	MED15	—	GSC increase
32834	CG15119	mip40	—
32835	CG5994	Nelf-E	—
32836	CG34407	Not1	—	GSC decrease/in
32837	CG4453	Nup153	—	GSC decrease
32838	CG8241	pea	—
32839	CG12110	Pld	—
32840	CG11375	polybromo	—
32841	CG9366	RhoL	—
32842	CG4562	CG4562	—
32843	CG7787	CG7787	—
32844	CG7843	Ars2	—
32845	CG8625	Iswi	—
32846	CG9057	Lsd-2	—
32847	CG1810	mRNA-cap	—
32848	CG42768	Msp-300	—
32849	CG3354	Mst77F	—
32850	CG2998	RpS28b	—
32851	CG15697	RpS30	—
32852	CG10155	Spred	—
32853	CG17149	Su(var)3-3	—
32854	CG5374	T-cp1	—
32855	CG6586	tan	—
32856	CG18096	Tep1	—
32857	CG6703	CASK	—
32858	CG9797	M1BP	—	GSC decrease
32859	CG33542	upd3	—
32860	CG14226	dome	—	GSC decrease
32861	CG14173	Ilp1	—
32862	CG13317	Ilp7	—
32863	CG43286	cnc	—
32864	CG8975	RnrS	—	GSC decrease
32865	CG5519	Prp19	—	GSC decrease
[truncated: 17,981 more rows]
