# Supplementary material for: Whole-animal genome-wide RNAi screen identifies networks regulating male germline stem cells in Drosophila
Source: Nat Commun. 2016 Aug 3;7:12149. doi: 10.1038/ncomms12149 (PMC4976209; doi:10.1038/ncomms12149)
Supplement: Supplementary Data 2 — Male GSC screen results. [file ncomms12149-s3.xlsx]

## Sheet: GSC-decrease-increase-data
Supplementary Data 2: Male GSC screen results
GSC Decrease
#	CG#	Gene	line ID	Confidence	Function	Function in signaling Pathway or complex
1	CG14226	dome	HMS00647	medium-high	Transmembrane signaling receptor	JAK-Stat Signaling
2	CG4257	Stat92E	HMS00035/GD43866/KK106980	high	STAT transcription factor	JAK-Stat signaling
3	CG8068	dPIAS	HMS00750/HMS00705	high	chromosome organization	JAK-Stat Signaling
4	CG6946	glo	HMS00079/KK110653	high	mRNA binding	JAK-Stat signaling
5	CG31716	Cnot4	GD10850	medium-high	ubiquitin-protein ligase	JAK-Stat signaling
6	CG1725	dlg1	HMS01521/HMS00024/HMS00014	high	apical junction complex	Cell polarity
7	CG43398	scrib	HMS01490/HMS01993	high	apical junction complex	Cell polarity
8	CG32179	Krn	GD27111	low	Epidermal growth factor-like	EGFR signaling
9	CG17342	Lk6	GD32885	medium-high	Negative regulation of Ras signaling/Protein kinase	EGFR signaling
10	CG14080	Mkp3	GD23911	low	MAP kinase tyrosine/serine/threonine phosphatase	EGFR signaling
11	CG7893	Vav	HMS01979	medium-high	Rac guanyl-nucleotide exchange factor	EGFR signaling
12	CG10679	Nedd8	GD28445/HMS00818	high	Ubiquitin-like	Toll signaling
13	CG6667	dl	HMS00727	low	NF-kappa-B/Rel family transcription factor	Toll signaling
14	CG4978	Mcm 7	HMS00654/KK106648	high	Mcm complex (replicative helicase)	Cell division/Cytokinesis
15	CG17064	mars	HMS00878/KK110670	high	Protein phosphatase 1/mitotic spindle organization	Cell division/Cytokinesis
16	CG10850	ida	HMS01024	medium-high	mitotic anaphase-promoting complex	Cell division/Cytokinesis
17	CG10212	SMC2	HMS00360/KK103406	high	mitotic chromosome condensation	Cell division/Cytokinesis
18	CG11397	glu	HMS00341	medium-high	mitotic chromosome condensation	Cell division/Cytokinesis
19	CG18332	CSN3	GD12821/HMS00242/KK101516	high	COP9 signalosome/mitotic checkpoint	Cell division/Cytokinesis
20	CG12000	Prosβ7	HMS00122	medium-high	Proteasome/mitotic spindle assembly	Cell division/Cytokinesis
21	CG11419	APC10	HMS00176/GD20027	high	Anaphase Promoting Complex subunit 10	Cell division/Cytokinesis
22	CG12323	Prosβ5	HMS00119	medium-high	Proteasome/mitotic spindle assembly	Cell division/Cytokinesis
23	CG16941	Sf3a1	HMS00157	low	Ubiquitin-like/mitotic spindle	Cell division/Cytokinesis
24	CG9327	Prosα3	KK104373/GLC01834	high	Proteasome/mitotic spindle assembly	Cell division/Cytokinesis
25	CG17291	Pp2A-29B	JF03316/GD49672	high	Protein phosphatase 2A at 29B	Cell division/Cytokinesis
26	CG7538	Mcm2	KK103619/HMS01520	high	Mcm complex (replicative helicase)	Cell division/Cytokinesis
27	CG7033	CCT2	KK108615/HMS01190	high	Chaperonin TCP-1/mitotic spindle	Cell division/Cytokinesis
28	CG31258	Cenp-C	HMS01171/JF02084/HMJ21500	high	chromosome segregation	Cell division/Cytokinesis
29	CG5289	Rpt2	HMS00104	medium-high	26S proteasome/ mitotic spindle	Cell division/Cytokinesis
30	CG4206	Mcm3	HMS01164/KK108214	high	Mcm complex (replicative helicase)	Cell division/Cytokinesis
31	CG5650	Pp1-87B	GD35024/HMS00409	high	Calcineurin-like phosphoesterase	Cell division/Cytokinesis
32	CG11451	Spc105R	GD44595/HMS01548/HMS01752	high	mitotic spindle organization	Cell division/Cytokinesis
33	CG10938	Prosα5	GD16105	medium-high	Proteasome/ mitotic spindle	Cell division/Cytokinesis
34	CG16916	Rpt3	KK100681	medium-high	26S proteasome/mitotic spindle	Cell division/Cytokinesis
35	CG3455	Rpt4	HMS00661	medium-low	26S proteasome/mitotic spindle	Cell division/Cytokinesis
36	CG1519	Prosα7	HMS00068	medium-high	Proteasome/mitotic spindle	Cell division/Cytokinesis
37	CG1768	dia	HMS00308	medium-high	actin binding/formin	Cell division/Cytokinesis
38	CG7257	Rpt4R	GD22548	medium-high	26S proteasome/mitotic spindle	Cell division/Cytokinesis
39	CG7885	RpII33	HMS01040	medium-high	RNA polymerase	Cell division/Cytokinesis
40	CG6015	---	HMS01037	medium-high	WD40 repeat/mRNA splicing	Cell division/Cytokinesis
41	CG5454	snRNP-U1-C	HMS00137/GD22132/HM04055	high	mRNA splicing	Cell division/Cytokinesis
42	CG13345	tum	HMS01417	medium-high	RacGAP	Cell division/Cytokinesis
43	CG4236	Caf1	HMS00051/KK105838	high	Chromatin assembly factor 1 subunit	Cell division/Cytokinesis
44	CG8351	Tcp-1η	HMS01281/KK108585	high	Chaperonin TCP-1	Cell division/Cytokinesis
45	CG8171	dup	GD23131/JF03241	high	Chromatin binding/cell cycle	Cell division/Cytokinesis
46	CG4494	smt3	JF02869/HMS01540	high	Rad60/SUMO-like domain	Cell division/Cytokinesis
47	CG8274	Mtor	HMS00735/GD24265/GD110218	high	Nuclear matrix	Cell division/Cytokinesis
48	CG6759	Cdc16	GD22419	medium-high	ubiquitin-protein ligase	Cell division/Cytokinesis
49	CG1163	RpII18	KK105937	medium-high	RNA polymerase II 18kD subunit	Cell division/Cytokinesis
50	CG8977	Cctγ	KK106093/GD36071/HMS00884	high	Chaperonin TCP-1	Cell division/Cytokinesis
51	CG42734	Ank2	HMS00295/KK107369	high	cytoskeletal protein binding	Cell division/Cytokinesis
52	CG7769	pic	HMS00826	medium-high	mitotic G2 DNA damage checkpoint	Cell division/Cytokinesis
53	CG7762	Rpn1	GD25549/HMS01337	high	26S proteasome/mitotic spindle	Cell division/Cytokinesis
54	CG3605	---	HMS00056	medium-high	mRNA splicing	Cell division/Cytokinesis
55	CG33556	form3	HMS00393/KK107473	high	actin binding	Cell division/Cytokinesis
56	CG18041	dgt1	GD46033/KK108668	high	dim γ-tubulin 1	Cell division/Cytokinesis
57	CG1258	pav	GD46137/HMJ02232	high	Kinesin-like protein	Cell division/Cytokinesis
58	CG6668	atl	GD6719/HMS01627	high	regulation of microtubule depolymerization	Cell division/Cytokinesis
59	CG10042	MBD-R2	JF02351	medium-high	Methyl-CpG DNA binding	Cell division/Cytokinesis
60	CG10498	Cdk2	HMS01543	low	Cyclin-dependent kinase 2	Cell division/Cytokinesis
61	CG3582	U2af38	HMS04505	medium-high	U2 small nuclear riboprotein auxiliary factor 38	Cell division/Cytokinesis
62	CG3595	sqh	HMS00437	medium-high	cytoskeleton-dependent cytoplasmic transport	Cell division/Cytokinesis
63	CG2038	CSN7	HMS00073	medium-high	COP9 signalosome/mitotic checkpoint	Cell division/Cytokinesis
64	CG8739	stmA	HMS01982	low	Armadillo-type fold/mitotic cytokinesis	Cell division/Cytokinesis
65	CG3060	mr	HMS02023	medium-high	Anaphase-promoting complex subunit 2	Cell division/Cytokinesis
66	CG1828	dre4	HMS02241	medium-high	DNA unwinding involved in DNA replication	Cell division/Cytokinesis
67	CG5148	cal1	HMS02281	low	regulation of kinetochore assembly	Cell division/Cytokinesis
68	CG5363	cdk1	HMS02212	low	Cyclin-dependent kinase 1	Cell division/Cytokinesis
69	CG9191	Klp61F	HMS00552	medium-high	Kinesin-like protein	Cell division/Cytokinesis
70	CG10712	Chro	HMC04781	medium-low	Nuclear matrix/mitotic spindle assembly	Cell division/Cytokinesis
71	CG8975	Rnrs	HMS00651	medium-high	Ribonucleotide reductase small subunit	Cell division/Cytokinesis
72	CG4274	fzy	HMJ02068	medium-high	APC-Cdc20 complex	Cell division/Cytokinesis
73	CG3183	geminin	HMS02954	medium-high	DNA binding	Cell division/Cytokinesis
74	CG15415	spindly	HMS01283	medium-high	protein phosphatase 1 binding	Cell division/Cytokinesis
75	CG6932	CSN6	HMS02392	medium-high	COP9 signalosome/mitotic G2 DNA damage checkpoint	Cell division/Cytokinesis
76	CG7242	Spc25	HMS03161	medium-high	mitotic spindle organization	Cell division/Cytokinesis
77	CG10718	neb	HM05107	medium-high	microtubule Motor	Cell division/Cytokinesis
78	CG8114	pbl	GL01092/JF02979	high	Rho guanyl-nucleotide exchange factor	Cell division/Cytokinesis
79	CG11207	feo	GL00393/HM05137	high	mitotic cytokinesis	Cell division/Cytokinesis
80	CG10370	Rpt5	HMJ21204	medium-high	26S proteasome subunit P45	Cell division/Cytokinesis
81	CG6392	cmet	HMJ21427	medium-high	microtubule motor	Cell division/Cytokinesis
82	CG4039	Mcm6	HMC03356	medium-high	Minichromosome maintenance 6	Cell division/Cytokinesis
83	CG4817	Ssrp	GD44343	medium-low	regulation of chromatin assembly or disassembly	Nucleosome
84	CG11856	Nup358	HMS00865	medium-high	Ran GTPase binding	Nucleoporin
85	CG11092	Nup93-1	HMS00850	medium-high	Nucleoporin 93kD-1	Nucleoporin
86	CG4399	east	KK104091/HMS00816	high	Nuclear matrix	Nuclear matrix
87	CG4453	Nup153	HMS00527/GD47155	high	Nucleoporin 153kD	Nucleoporin
88	CG3820	Nup214	HMS00837	medium-high	Nucleoporin 214kD	Nucleoporin
89	CG6944	Lam	HMC04816	medium-low	Lamin	Nucleoporin/matrix
90	CG8648	Fen1	HMS01512	medium-high	Flap endonuclease 1/genome stabilization	DNA replication
91	CG33162	SrpRβ	HMS00977	medium-high	Signal recognition particle receptor β	ND
92	CG12369	Lac	KK107450/GD35524/GL00666/HMS01756	high	Immunoglobulin-like/cell adhesion	ND
93	CG8553	SelD	GD35959/JF03230	high	Selenide water dikinase	ND
94	CG32183	Ccn	GD38208/HM04023	high	growth factor	ND
95	CG10230	Rpn9	HMS01007	medium-high	Proteasome component	Proteasome
96	CG4510	Surf6	HMS01035	medium-low	heme transporter	ND
97	CG2469	---	HMS00619	medium-high	Tetratricopeptide TPR1	ND
98	CG43664	Su(var)3-9	HMS00704	low	histone methyltransferase	ND
99	CG11990	hyx	GD28318/GD28317/HM04031	high	transcription factor binding	Wg signaling
100	CG5844	---	HMS01525	low	dodecenoyl-CoA delta-isomerase	ND
101	CG42700	---	GD39788	low	ND	ND
102	CG6632	Ing3	GD52510	medium-low	zinc ion binding/chromatin modification	ND
103	CG5353	Aats-thr	GD7752/KK107265	high	Threonyl-tRNA synthetase	ND
104	CG3731	---	GD40466/KK101350/HMC03394	high	metalloendopeptidase	ND
105	CG6603	Hsc70Cb	GD27680	medium-high	Heat shock protein 70	ND
106	CG8728	---	HMS00561/KK110093	high	metalloendopeptidase	ND
107	CG18740	mor	HMS01267/KK110712	high	Chromatin remodeling	ND
108	CG18174	Rpn11	GD19272/HMS00071	high	ubiquitin-specific protease	ND
109	CG9797	M1BP	HMS00645	low	RNA polymerase II transcriptional preinitiation complex	ND
110	CG7654	Tom20	KK107186/GD47988	high	Mitochondrial outer membrane translocase	ND
111	CG13387	emb	HMS00991	medium-high	Importin-beta	ND
112	CG9745	D1	HMS00061	low	Satellite DNA binding	ND
113	CG8103	Mi-2	HMS00301/HMC03329	high	chromatin remodeling	ND
114	CG3460	Nmd3	KK105619	medium-high	mRNA binding	ND
115	CG8491	kto	HMS01062	medium-high	Mediator complex subunit12	Mediator complex
116	CG34407	Not1	HMS00526	medium-low	mRNA poly(A) tail shortening	ND
117	CG10315	eIF2B-δ	KK104403/GD27154	high	translation initiation factor	ND
118	CG14435	---	GD17600	low	ubiquitin-protein ligase	ND
119	CG2028	CkIα	GD13664/KK110768/HMS02276	high	Casein kinase Iα	ND
120	CG4325	---	GD34829	low	ubiquitin-protein ligase	ND
121	CG8435	---	GD28900	medium-high	CWC16 protein	ND
122	CG34159	---	GD25981	low	FAM195	ND
123	CG9556	alien	GD48044	medium-high	nuclear hormone receptor binding/proteasome	ND
124	CG15224	CkIIβ	KK106845/HMS00058	high	Casein kinase II β subunit	Calcium signaling
125	CG5800	---	GD27519	medium-high	ATP-dependent helicase	ND
126	CG12477	---	GD31944	low	ubiquitin-protein ligase	ND
127	CG1098	Madm	JF01435/HMC04156/GD27346	high	MLF1-adaptor molecule	ND
128	CG7467	osa	JF01207/GD7810	high	Chromatin remodeling	ND
129	CG7055	dalao	KK104361/GD37682	high	chromatin remodeling	ND
130	CG1064	snr1	HMS00363/KK108599	high	chromatin remodeling	ND
131	CG8266	Sec31	HMS00666/GD35867	high	Sec31 ortholog (S. cerevisiae)	Secretion
132	CG10691	l(2)37Cc	HMS00399/HMS00702	high	Band 7 protein/Prohibitin	ND
133	CG5519	Prp19	HMS00652/GD41438	high	ubiquitin-protein ligase	ND
134	CG7483	eIF4AIII	HMS00442	low	translation initiation factor	ND
135	CG7073	Sar1	KK108458/HMS00355	high	Small GTPase superfamily/ARF/SAR type	ND
136	CG4070	Tis11	GD12259	low	mRNA 3'-UTR binding	ND
137	CG42730	B9d2	GD40857	low	DUF1619 domain	Hh Signaling
138	CG6105	l(2)06225	KK107311	low	Mitochondrial ATP synthase	ND
139	CG10685	l(2)37Cg	GD17847/KK100595	high	RNA polymerase Rpb11	ND
140	CG9985	sktl	JF02796	medium-high	Phosphatidylinositol-4-phosphate 5-kinase	Lipid signaling
141	CG14998	ens	KK106270	low	regulation of microtubule motor activity	Motor component
142	CG4083	Mo25	GD34788	medium-low	Armadillo-type fold	ND
143	CG3918	---	GD47144/KK104358	high	zinc ion/nucleic acid binding	ND
144	CG8409	HP1	GD31994/HMS00278/KK107477	high	chromatin binding	ND
145	CG10582	Sin	GD52094/KK108941	high	RNA polymerase III subunit Rpc5	ND
146	CG12267	---	GD43528	medium-high	RNA polymerase III Rpc82	ND
147	CG10753	SmD1	GD31342/HMS00150	high	Small ribonucleoprotein particle protein	ND
148	CG42269	---	GD5054	low	transmembrane transporter	ND
149	CG3324	Pkg21D	KK103513	medium-low	cGMP-dependent protein kinase 21D	ND
150	CG9120	LysX	KK104164	low	lysozyme activity	ND
151	CG31313	---	GD16765	low	cysteine-type endopeptidase inhibitor	ND
152	CG5725	fbl	KK101437/GD34765	high	Type II pantothenate kinase	ND
153	CG8093	---	GD19561	low	triglyceride lipase	ND
154	CG4792	Dcr-1	HMS00141/HMS02594	high	Dicer-1	ND
155	CG6050	EfTuM	HMS00655	medium-high	Elongation factor Tu mitochondrial	ND
156	CG5589	---	HMS00325/KK108642	high	ATP-dependent RNA helicase	ND
157	CG8601	mus312	HMS00381	low	mitotic G2 DNA damage checkpoint	ND
158	CG8506	Rbsn-5	GD24114	medium-low	endocytosis	Endocytosis
159	CG8090	GPHR	KK100602	low	Golgi pH regulator	ND
160	CG3307	pr-set7	KK105424/GD34590	high	histone methyltransferase	ND
161	CG6122	piwi	GD22235/HMS00185	high	RNA binding	ND
162	CG7112	GAPcenA	KK103588	low	Rab GTPase activator	Vesicle transport
163	CG11350	---	GD38166	low	GYR motif/YLP motif	ND
164	CG1785	---	KK107345	medium-high	Tumor suppressor protein Gltscr2	ND
165	CG18398	Tango6	HMS00820	low	Transport and Golgi organization 6	ND
166	CG2968	l(1)G0230	KK100621	medium-high	proton transport	ND
167	CG11617	---	GD30534	low	homeobox transcription factor	ND
168	CG6146	Top1	GD10639	medium-high	Topoisomerase 1	ND
169	CG7977	RpL23A	KK101337	medium-high	Ribosomal protein L23/L25	ND
170	CG18627	βggt-II	HMS01247	medium-low	CAAX-protein geranylgeranyltransferase	ND
171	CG9696	dom	HMS00142/HMS01854/HMS02208	high	nucleoside triphosphate hydrolase	ND
172	CG7840	---	HMS00426/HMS00370/KK110567	high	3-oxo-5-alpha-steroid 4-dehydrogenase	ND
173	CG12157	Tom40	JF02030	low	Translocase of outer membrane 40	ND
174	CG6737	Vha16-5	JF01821	medium-low	Vacuolar H+ ATPase 16kD subunit 5	ND
175	CG8416	Rho1	BL29002/HMS00375	high	Small GTPase	Small GTPase
176	CG9102	bab2	GD49042	low	BTB/POZ transcription factor	ND
177	CG1488	Cyp311a1	GD31819	low	Cytochrome P450	ND
178	CG4539	Bka	KK105960	medium-low	rRNA-processing protein Fcf1/Utp23	ND
179	CG1320	mRpL23	GD18101	medium-low	mitochondrial ribosomal protein L23	ND
180	CG2747	---	GD33566	low	Armadillo-type fold	ND
181	CG43065	bru-2	GD46014	low	mRNA binding	ND
182	CG11811	---	GD30915	medium-low	guanylate kinase	ND
183	CG11066	scaf	JF03318	low	serine-type endopeptidase	ND
184	CG5942	brm	GD37721	medium-high	chromatin remodeling	ND
185	CG12085	pUf68	HMS00094/GD20144	high	Poly-U binding splicing factor	ND
186	CG33546	gfzf	HMS00394	low	glutathione transferase	ND
187	CG2331	TER94	HMS00656	medium-high	hydrolase/ATPase	ND
188	CG3964	---	KK102197	low	tubulin-tyrosine ligase	ND
189	CG1455	CanA1	JF01871/GD32283	high	calcium-dependent protein serine/threonine phosphatase	Calcium signaling
190	CG7643	ald	GL00184	medium-high	protein serine/threonine kinase	ND
191	CG9057	Lsd-2	GD40734	low	Lipid storage droplet-2	ND
192	CG6295	---	GD14775	low	Lipase	ND
193	CG11055	Hsl	KK109336	low	triglyceride lipase	ND
194	CG11128	slif	GD45590	low	electron carrier	ND
195	CG32038	ghi	GD11686/KK102984	high	serine C-palmitoyltransferase	ND
196	CG1721	Pglym78	KK106818	medium-low	phosphoglycerate mutase	ND
197	CG3051	AMPKα	KK106200	low	AMP-activated protein kinase α subunit	ND
198	CG5124	adp	GD22010	medium-low	adipose	ND
199	CG7010	l(1)G0334	GD40410	medium-low	pyruvate dehydrogenase	ND
200	CG10374	Lsd-1	GD30884	low	Lipid storage droplet-1	ND
201	CG7108	DNApol-α50	GD43870	low	DNA-directed DNA polymerase	ND
202	CG5660	---	GD29446/HMS01327	high	aminoacyl-tRNA editing	ND
203	CG9097	bab1	GD6961	low	BTB/POZ transcription factor	ND
204	CG9305	Bdp1	GD47608/HMJ21248	high	transcription factor	ND
205	CG43780	---	KK100677	low	ND	ND
206	CG14750	Vps25	GD38821	medium-high	Vacuolar protein sorting 25	Endocytosis
207	CG7580	---	GD28840	medium-high	mitochondrial electron transport	ND
208	CG2647	per	GD5711/JF01452	high	transcription corepressor	ND
209	CG3689	---	HMS00671	medium-high	mRNA cleavage/polyadenylation	ND
210	CG33135	KCNQ	JF02562	low	KCNQ potassium channel	ND
211	CG2478	bru	GD12482/JF01352	high	Rab guanyl-nucleotide exchange factor	Vesicle transport
212	CG5859	IntS8	HMS00721	medium-low	snRNA 3'-end processing	ND
213	CG5465	MED16	HMS00978	medium-high	Mediator complex, subunit Med16	Mediator complex
214	CG18223	---	GD30641	low	serine-type endopeptidase	ND
215	CG7830	Ostγ	KK105649/GD4253/HMS00939	high	Oligosaccharyl transferase complex	ND
216	CG1518	---	GD48654	medium-high	Oligosaccharyl transferase	ND
217	CG44011	Rgk1	GD30104	low	GTPase activity	ND
218	CG3613	qkr58E-1	GD26332	low	mRNA splicing	ND
219	CG4892	---	KK101035	low	----	ND
220	CG3934	Npc2c	KK101583	low	sterol transport	ND
221	CG13192	---	HMS01384	low	WD40 repeat	ND
222	CG9140	ND-51	HMS01590	low	NADH dehydrogenase (ubiquinone) 51 kDa subunit	ND
223	CG1921	sty	HMS01599	medium-high	Sprouty/negative regulation of FGF signaling	FGF signaling
224	CG10483	---	HMS01023	low	------	ND
225	CG33123	---	HMS01335	medium-low	Leucyl-tRNA synthetase	ND
226	CG42516	---	HMC04766	low	Transcription factor	ND
227	CG6538	TfIIFβ	HMC04719	medium-high	Transcription factor TFIIFβ	ND
228	CG5706	β-PheRS	HMS01345	low	Phenylalanyl-tRNA synthetase	ND
229	CG6905	Cdc5	HMC04732	medium-high	chromatin binding	ND
230	CG6610	---	HMS04506	medium-high	mRNA splicing	ND
231	CG7788	Drice	HMS00398	low	Death related ICE-like caspase	ND
232	CG12196	egg	HMS00443	medium-high	histone methyltransferase	ND
233	CG9355	dy	HMS01372	low	structural constituent of chitin-based cuticle	ND
234	CG18616	Not10	HMS00751	low	negative regulation of translation	ND
235	CG12264	---	HMS00665	low	Cysteine desulfurase	ND
236	CG2186	---	HMS01090	low	---	ND
237	CG10426	---	HMS01011	medium-low	inositol trisphosphate phosphatase	Lipid Signaling
238	CG4038	---	HMS00979	medium-high	snRNA binding	ND
239	CG40351	Set1	HMS01837	medium-high	histone methyltransferase	ND
240	CG5714	ecd	HMS02211	low	snRNP binding/ecdysoneless	ND
241	CG8478	---	HMS01952	low	metal ion binding/nucleic acid binding	ND
242	CG6049	barc	GD25497/HMJ02069	high	mRNA binding	ND
243	CG10110	Cpsf160	GD18009/HMC03912	high	mRNA binding	ND
244	CG7206	---	HMS02405	low	PIN domain	ND
245	CG7177	Wnk	HMJ02087	low	Serine/threonine-protein kinase	Wnt signaling
246	CG12115	---	HMS02404	low	---	ND
247	CG14981	mge	HMC04737	medium-high	Mitochondrial outer membrane translocase complex	ND
248	CG3127	Pgk	HMS00030	medium-low	Phosphoglycerate kinase	ND
249	CG5378	Rpn7	HMS00096	medium-high	26S proteasome	Proteasome
250	CG6353	---	HMS02543	low	ND	ND
251	CG6155	Roe1	HMS02777	medium-low	GrpE nucleotide exchange factor	ND
252	CG5972	Arpc4	HMS02210	medium-high	actin binding	ND
253	CG15081	Phb2	HMS02001	low	Prohibitin 2/inhibitors of cellular proliferation	ND
254	CG2041	lgs	HMS02381	medium-high	Transcription coactivator	Wg signaling
255	CG5444	Taf4	HMJ21095	medium-high	TBP-associated factor 4	ND
256	CG1515	Ykt6	HMJ21032	medium-low	vesicle-mediated transport	ND
257	CG3017	Alas	HMC03240	medium-low	5-aminolevulinate synthase activity	ND
258	CG18619	---	HMC03059	low	Transcription regulator	ND
259	CG43663	Ada2a	HMJ03126	medium-high	histone acetyltransferase activity	ND
260	CG6335	Aats-his	HMC03232	medium-high	Histidyl-tRNA synthetase	ND
261	CG5371	RnrL	HMC02351	medium-high	Ribonucleoside diphosphate reductase	ND
262	CG10240	Cyp6a22	HMJ21345	low	electron carrier	ND
263	CG2173	Rs1	HMS00354	medium-high	RNA helicase	ND
264	CG3539	Slh	HMS01323	medium-low	SNARE binding	ND
265	CG5684	Pop2	HMJ21614	medium-low	Ribonuclease H-like domain	ND
266	CG13365	---	HMS02644	low	---	ND
267	CG1345	Gfat2	HMS01220	medium-low	Glutamine:fructose-6-phosphate aminotransferase 2	ND
268	CG3821	Aats-asp	HMS02439	medium-low	Aspartyl-tRNA synthetase	ND
269	CG14001	bchs	HMJ02083	low	lysosomal transport	ND
270	CG31852	Tap42	HMC03769	medium-high	Phosphatase subunit tap42	ND
271	CG33882	His2B	HMS02387	medium-low	Histone H2B family	ND
272	CG3125	IntS6	HMC03644	medium-low	Integrator 6	ND
273	CG11985	---	HMS00097	medium-high	Splicing factor 3B	ND
274	CG2685	---	HMC03301	low	ND	ND
275	CG10587	---	HMC03588	low	ND	ND
276	CG9344	---	HMC03824	medium-high	mRNA splicing,	ND
277	CG10354	Rat1	HMC04558	medium-low	5'-3' exonuclease	ND
278	CG8756	verm	HMC04570	low	Glycoside hydrolase/deacetylase	ND
279	CG1109	---	HMC03936	medium-high	WD-40 repeats	ND
280	CG8863	Droj2	HMC04686	medium-low	unfolded protein binding	ND
281	CG42529	---	HMS02652	low	ND	ND
282	CG7757	Prp3	HMC03485	medium-high	Precursor RNA processing 3	ND
283	CG8325	---	HMC02372	low	ND	ND
284	CG6420	---	HMS02613	low	WD-40 repeats	ND
285	CG10418	---	HMC03933	medium-high	mRNA splicing	ND
286	CG10688	---	HMC03480	low	phosphomannomutase	ND
287	CG9886	---	HMC03431	medium-low	glycerate kinase	ND
288	CG9397	jing	HMC03780	medium-high	cell migration/metal binding	ND
289	CG5728	---	HMC04202	medium-high	mRNA splicing	ND
290	CG12640	---	HMJ21621	low	ND	ND
291	CG8332	RpS15	HMS04362	medium-high	Ribosomal protein S19/S15	ND
292	CG9242	bur	HMS01234	medium-high	GMP synthase	ND
293	CG31195	---	HMS02468	low	ND	ND
294	CG7506	---	HMC03513	low	Mitochondrial protein	ND
295	CG11949	cora	HMC03418	low	cytoskeletal protein	ND
296	CG13201	ix	HMC04652	medium-high	Mediator complex/MED29	Mediator complex
297	CG8890	Gmd	HMJ21245	low	GDP-mannose 4,6-dehydratase	ND
298	CG7006	---	HMC04687	medium-high	ribosome assembly	ND
299	CG31040	Cog7	HMC03758	low	Golgi organization	ND
300	CG4062	Aats-val	HMS01326	medium-high	Valyl-tRNA synthetase	ND
GSC Increase
_______________________________________________________________________
#	CG#	Gene	line ID	Confidence	Function	Function in signaling Pathway or complex
1	CG9375	Ras85D	JF02478/GD28129	high	Ras oncogene at 85D	EGFR signaling
2	CG10491	vn	GD50358	medium-low	EGFR ligand	EGFR signaling
3	CG10334	spi	GD3920	medium-low	EGFR ligand	EGFR signaling
4	CG15793	Dsor1	HMS00145/HMS00037/HMS00710	high	Dsor1	EGFR signaling
5	CG1044	dos	KK101358/HM04078	high	SH3/SH2 adaptor	EGFR signaling
6	CG4063	ebi	HMS01390	medium-high	WD40 repeats	EGFR signaling
7	CG5053	RASSF8	KK105823	Low	Ras-association	EGFR signaling
8	CG3403	Mob4	GD40442	medium-high	Protein kinase/positive regulation of Ras signal	EGFR Signaling
9	CG10754	---	GD31346	medium-high	positive regulation of Ras signal transduction	EGFR signaling
10	CG5092	Tor	HMS01114	medium-high	protein kinase	Tor signaling
11	CG4320	raptor	HMS00124/HMS02306	high	TOR signaling	Tor signaling
12	CG3889	CSN1b	KK110477/GD34727/JF02612	high	COP9 signalosome/mitotic checkpoint	Cell division/Cytokinesis
13	CG5977	spas	JF02724	low	microtubule-severing ATPase	Cell division/Cytokinesis
14	CG14999	RfC4	GD37757	medium-high	Replication factor C subunit 4	Cell division/Cytokinesis
15	CG4046	RpS16	GD21516/KK100610	high	Ribosomal protein S16	Cell division/Cytokinesis
16	CG9677	Int6	KK103559/GD27032	high	translation initiation factor	Cell division/Cytokinesis
17	CG6937	---	GD22315/KK103728	high	mRNA binding	Cell division/Cytokinesis
18	CG9206	Gl	BL24760	medium-high	Dynactin subunit 1	Cell division/Cytokinesis
19	CG10648	Rbm13	GD51701/KK110364	high	Ribosomal L28e/Mak16	Cell division/Cytokinesis
20	CG8749	snRNP-U1-70K	HMS00274/GD23151	high	small nuclear ribonucleoprotein	Cell division/Cytokinesis
21	CG31155	Rpb7	KK100309/GD39134	high	DNA-directed RNA polymerase	Cell division/Cytokinesis
22	CG9802	SMC3	HMS00318	Low	Structural maintenance of chromosomes protein 3	Cell division/Cytokinesis
23	CG34412	tlk	HMS00943	medium-high	Tousled-like kinase/chromatin assembly	Cell division/Cytokinesis
24	CG8711	Cul4	KK105668/GD44829	high	ubiquitin protein ligase	Cell division/Cytokinesis
25	CG12775	RpL21	KK105819/GD32016	high	Ribosomal protein L21	Cell division/Cytokinesis
26	CG10652	RpL30	KK101391	medium-high	Ribosomal protein L30	Cell division/Cytokinesis
27	CG1263	RpL8	KK106755/HMC02977	high	Ribosomal protein L8	Cell division/Cytokinesis
28	CG13389	RpS13	HMS00135	medium-high	Ribosomal protein S13	Cell division/Cytokinesis
29	CG9998	U2af50	GD24177	medium-high	mRNA binding	Cell division/Cytokinesis
30	CG15697	RpS30	GD32512/KK104781	high	Ribosomal protein S30	Cell division/Cytokinesis
31	CG9282	RpL24	KK100585	medium-high	Ribosomal protein L24	Cell division/Cytokinesis
32	CG2033	RpS15Aa	GD19198	medium-high	Ribosomal protein S15Aa	Cell division/Cytokinesis
33	CG2096	flw	GD2964	medium-high	myosin phosphatase	Cell division/Cytokinesis
34	CG4035	eIF-4E	GD7800/KK100722	high	Eukaryotic initiation factor 4E	Cell division/Cytokinesis
35	CG9805	eIF3-S10	HMS01342	medium-high	translation initiation factor 3 subunit A	Cell division/Cytokinesis
36	CG3661	RpL23	GD23418	medium-high	Ribosomal protein L23	Cell division/Cytokinesis
37	CG13628	Rpb10	HMC04755	medium-high	RNA polymerase subunit RPB10	Cell division/Cytokinesis
38	CG5352	SmB	HMC02939	medium-high	Small ribonucleoprotein particle protein	Cell division/Cytokinesis
39	CG6998	ctp	GD43115/HMS02554	high	Dynein light chain	Motor component
40	CG18000	sw	HM05249	medium-high	dynein 1 intermediate chain 1/2	Motor component
41	CG7765	Khc	GD44337	medium-low	Kinesin heavy chain	Motor component
42	CG12042	---	GD31623	medium-low	Dynactin p62	Motor component
43	CG2503	atms	GD20876	medium-high	kinesin binding	Motor component
44	CG31390	MED7	GD11504/HMS01140	high	Mediator complex subunit 7	Mediator complex
45	CG1245	MED27	HMS01050	medium-high	Mediator complex subunit 27	Mediator complex
46	CG12031	MED14	HMS01049	medium-high	Mediator complex subunit 14	Mediator complex
47	CG13867	MED8	HMS01275/GD24806	high	Mediator complex subunit 8	Mediator complex
48	CG17397	MED21	HMS01211	medium-high	Mediator complex subunit 21	Mediator complex
49	CG9473	MED6	HMS01081	medium-high	Mediator complex subunit 6	Mediator complex
50	CG5134	MED9	GD41563	medium-high	Mediator complex subunit 9	Mediator complex
51	CG7957	MED17	GD44024/KK105264	high	Mediator complex subunit 17	Mediator complex
52	CG4184	MED15	HMS00522/KK106766	high	Mediator complex subunit 15	Mediator complex
53	CG17515	Rab21	GD32940	medium-low	GTPase/vesicle-mediated transport	Vesicle transport
54	CG5771	Rab11	GD22198	medium-high	GTPase/vesicle-mediated transport	Vesicle transport
55	CG2023	---	HMS01172	medium-low	SNAP receptor	Vesicle transport
56	CG3664	Rab5	HMS00147	medium-low	Small GTPase superfamily	Vesicle transport
57	CG4422	Gdi	HMC04817	medium-low	Rab GDP-dissociation inhibitor	Vesicle transport
58	CG12770	Vps28	KK105124/GD31895	high	Vacuolar protein sorting	Endocytosis
59	CG3585	Rbcn-3A	HMS01287	low	vacuolar acidification	Endocytosis
60	CG42250	lqfR	JF02864	medium-low	liquid facets-Related/synaptic vesicle endocytosis	Endocytosis
61	CG2095	Sec8	GD45032/KK105653/HMC04748	high	Sec8 ortholog	Secretion
62	CG7034	Sec15	GD35161/JF02649	high	Exocyst complex subunit Sec15-like	Secretion
63	CG5341	Sec6	JF02623/GD22079/KK105836	high	Exocyst complex component Sec6	Secretion
64	CG8219	---	GD30066	medium-high	Ran GTPase binding	Nucleoporin
65	CG11417	---	GD18087/GD100786	high	NUC153	Nucleoporin
66	CG7935	msk	GD38963/KK108415/HMS00020/JF02727	high	Ran GTPase	Nucleoporin
67	CG9246	---	GD24136/KK104868	high	Nucleolar complex protein 2	Nucleoporin
68	CG9300	---	KK102649/GD24139	high	NUC205	Nucleoporin
69	CG1517	na	GD3307	low	voltage-gated calcium channel	ND
70	CG42708	---	GD7192	medium-low	glutamine metabolic process/glutaminase	ND
71	CG14656	ctrip	GD48117	medium-low	circadian trip/ubiquitin-protein ligase	ND
72	CG32648	Pde9	GD14900	medium-low	3',5'-cyclic-GMP phosphodiesterase	ND
73	CG42641	Rpn3	HM05247	medium-low	26S proteasome regulatory subunit	26S proteasome
74	CG10804	---	KK100400	low	neurotransmitter transport	ND
75	CG15304	Neb-cGP	GD47846/KK107937	high	hormone activity	ND
76	CG5284	ClC-c	GD6465	low	voltage-gated chloride channel	ND
77	CG1100	Rpn5	HMS00971	medium-low	Proteasome component (PCI)	Proteasome
78	CG1152	Gld	GD38041	low	glucose dehydrogenase	ND
79	CG13849	Nop56	KK103738	medium-high	ND	ND
80	CG12403	Vha68-1	GD17102	medium-low	Vacuolar H+ ATPase 68kD subunit 1	ND
81	CG8849	mRpL24	GD36052	medium-high	mitochondrial ribosomal protein L24	ND
82	CG11606	Rpp30	GD44093/KK109733	high	ribonuclease	ND
83	CG11177	BthD	GD45975	low	selenium binding	ND
84	CG32296	Mrtf	GD34503/HMJ02106	high	Myocardin-related transcription factor	ND
85	CG8280	Ef1α48D	GD49890	low	Elongation factor 1α48D	ND
86	CG10305	RpS26	GD16012/KK109004	high	Ribosomal protein S26	ND
87	CG7752	pzg	GD25542	medium-low	chromatin binding	ND
88	CG32541	CG43759	GD32098	low	ND	ND
89	CG31478	mRpL9	GD21358	medium-low	mitochondrial ribosomal protein L9	ND
90	CG9984	TH1	GD42217	medium-low	mRNA binding	ND
91	CG10851	B52	GD38862/KK101740	high	mRNA binding	ND
92	CG3231	snama	GD34515	medium-high	ubiquitin-protein ligase	ND
93	CG15693	RpS20	GD32383	medium-low	Ribosomal protein S20	ND
94	CG4602	Srp54	GD51088/HM05224	high	mRNA splicing	ND
95	CG1575	---	GD19153	medium-high	Pre-rRNA-processing protein	ND
96	CG11180	---	JF03044	medium-low	nucleic acid binding	ND
97	CG18273	---	GD17163/GD33051/KK107818	high	27S pre-rRNA processing	ND
98	CG1671	---	GD32698/KK105679	high	rRNA processing	ND
99	CG6801	l(3)j2D3	GD22439/GD22438/KK101038	high	HP1a associated protein	ND
100	CG3931	Rrp4	KK102375/GD26310	high	mRNA processing	ND
101	CG3955	---	GD7981	low	ND	ND
102	CG12109	Caf1-180	GD20151/HMS00480	high	nucleosome assembly	ND
103	CG6189	l(1)1Bi	HMS02313/GD22288	high	DNA polymerase	ND
104	CG9609	---	HMS01000	medium-high	Zinc finger	ND
105	CG2051	---	HMS01210	medium-high	histone acetyltransferase	ND
106	CG9177	eIF5	HMS00159/GD29071/KK105992	high	translation initiation factor	ND
107	CG17437	wds	HMS00746/KK105371	high	histone acetyltransferase	ND
108	CG16705	SPE	HMS00873	low	Spatzle-Processing Enzyme	ND
109	CG13096	---	HMS00206/KK108860/GD41499	high	Ribosomal protein L1	ND
110	CG7420	---	HMS00514	low	Regulator of chromosome condensation	ND
111	CG9484	hyd	HMS00343	low	ubiquitin-protein ligase	ND
112	CG4800	dTCTP	HMS00701/GD45532	high	guanyl-nucleotide exchange factor	ND
113	CG7843	Ars2	GD22575	low	Arsenite-resistance protein 2/mRNA splicing	ND
114	CG1883	RpS7	GD20712	medium-high	Ribosomal protein S7	ND
115	CG6437	GlcT-1	GD44912	medium-low	ceramide glucosyltransferase	ND
116	CG8882	Trip1	HMS01387	medium-high	translation initiation factor	ND
117	CG12530	cdc42	HMS01502/KK100794	high	Small GTPase superfamily	ND
118	CG1956	R	GD33437	low	Rap1	ND
119	CG3108	---	GD25680	low	metallocarboxypeptidase	ND
120	CG1800	pasha	GD40118	medium-high	double-stranded RNA binding	ND
121	CG12975	---	GD18098	low	protein family UPF0434/Trm112	ND
122	CG4901	---	GD34904	medium-high	ATP-dependent RNA helicase	ND
123	CG17255	nocte	GD48632	low	no circadian temperature entrainment	ND
124	CG9022	Ost48	GD45941	medium-high	Oligosaccharyltransferase 48kD	ND
125	CG7128	Taf8	GD27870/HMC04661	high	TBP-associated factor 8	ND
126	CG11154	ATPsyn-β	JF02892	medium-high	hydrogen-exporting ATPase	ND
127	CG2875	---	JF02495	medium-high	ribosome biogenesis	ND
128	CG4717	kni	HMS01184	low	transcription factor	ND
129	CG5290	---	GD22057	medium-high	Tetratricopeptide TPR2	ND
130	CG5651	pix	JF01190/KK109630/GD44325	high	ribosomal small subunit binding	ND
131	CG10033	for	GD38319	medium-low	foraging/PKG	ND
132	CG9548	---	HMS00335/KK106102	high	mRNA splicing	ND
133	CG12372	spt4	HMS00685	medium-high	chromatin binding	ND
134	CG15887	---	GD9072	low	ND	ND
135	CG6066	---	KK101498	low	mRNA splicing	ND
136	CG10122	RpI1	GD12688/KK110680	high	RNA polymerase I subunit	ND
137	CG17603	Taf1	HMS00416	medium-high	TBP-associated factor 1	ND
138	CG10955	Rtf1	HMS00168	medium-high	positive regulation of histone H3-K4 methylation	ND
139	CG15218	CycK	HMS01003	medium-low	Cyclin K	ND
140	CG6249	Csl4	GD30140	medium-high	mRNA processing	ND
141	CG33505	U3-55K	KK100841/GD49524	high	rRNA processing	ND
142	CG6501	Ns2	KK105605	medium-high	GTPase activity	ND
143	CG4916	me31B	HMS00539	medium-high	ATP-dependent RNA helicase	ND
144	CG12225	Spt6	HMS00364	medium-low	chromatin binding	ND
145	CG1381	RpLP0-like	HMS00613	medium-high	Ribosomal protein L10	ND
146	CG11030	---	GD31398/GD43503	high	Sas10/Utp3/C1D	ND
147	CG17704	Nipped-B	HMS00401/HM05172	high	chromatin binding	ND
148	CG11395	---	GD16696	low	cytokine activity	ND
149	CG3423	SA	HMS00272/KK106046	high	chromatin binding	ND
150	CG14543	---	KK101112/GD4563	high	Pre-rRNA-processing	ND
151	CG15481	Ski6	KK110412/GD32612	high	Ribosomal protein S5	ND
152	CG13046	---	GD41496/GD41495	high	ND	ND
153	CG6778	Aats-gly	KK106748	medium-high	glycine-tRNA ligase	ND
154	CG7246	---	GD34256	medium-high	RNA processing	ND
155	CG12785	Mat89Ba	GD31832	medium-high	RNA binding	ND
156	CG8189	ATPsyn-b	KK106758/GD14211/JF02899	high	proton-transporting ATP synthase	ND
157	CG5338	RpS19b	KK102171/GD22073	high	Ribosomal protein S19b	ND
158	CG3186	eIF-5A	KK101513	medium-high	translation elongation factor	ND
159	CG10281	TfIIFα	GD51209	medium-high	TFIIF-class transcription factor	ND
160	CG4849	eftud2	KK108597	low	translation elongation factor	ND
161	CG5033	---	HMS01433/GD30551/KK106129/HMS02623	high	ribonucleoprotein complex	ND
162	CG1017	Mfap1	GD15610/HM05216	high	mRNA splicing	ND
163	CG9630	---	GD31081/KK107999	high	ATP-dependent RNA helicase	ND
164	CG2960	RpL40	KK108730/GL00339	high	Ribosomal protein L40	ND
165	CG8505	Cpr49Ae	GD35428	low	Cuticular protein 49Ae	ND
166	CG9291	EloC	HMS00128	medium-low	SKP1 component	ND
167	CG7989	wcd	GD28172	medium-high	rRNA processing	ND
168	CG1703	---	GD32826	medium-low	ABC transporter	ND
169	CG6341	Ef1β	GD45571	medium-high	Elongation factor 1 β	ND
170	CG17358	Taf12	GD12654	medium-high	TBP-associated factor 12	ND
171	CG9606	Rrp45	KK103549	medium-high	3'-5'-exoribonuclease	ND
172	CG4982	---	KK102320/GD45339	high	Retinin-like protein	ND
173	CG7845	---	GD22578	medium-high	muscle cell cellular homeostasis	ND
174	CG4918	RpLP2	KK100684/JF01516	high	Ribosomal protein LP2	ND
175	CG3843	RpL10Aa	GD40477	medium-high	Ribosomal protein L10Aa	ND
176	CG8564	---	GD24127	low	metallocarboxypeptidase	ND
177	CG5010	---	KK106514	low	ND	ND
178	CG5047	mTerf3	GD26693	low	mitochondrial translation	ND
179	CG1578	---	GD41599	low	Endoribonuclease L-PSP	ND
180	CG8025	Mtr3	GD26038	medium-high	3'-5'-exoribonuclease	ND
181	CG5994	Nelf-E	GD21009	medium-high	Negative elongation factor E	ND
182	CG32440	---	KK103514	low	ND	ND
183	CG6711	Taf2	GD37549	medium-high	TBP-associated factor 2	ND
184	CG5742	---	GD36428	low	Ankyrin repeat	ND
185	CG4258	dbe	GD34821/KK103735	high	rRNA processing	ND
186	CG32557	---	GD22606	low	hydroquinone:oxygen oxidoreductase	ND
187	CG3817	---	KK105460	medium-high	Protein of unknown function DUF1665	ND
188	CG9250	Mpp6	GD48546/KK100962	high	M-phase phosphoprotein 6	ND
189	CG2910	nito	GD20942/KK109436	high	mRNA splicing	ND
190	CG17683	---	GD19180/KK110003	high	Iron hydrogenase	ND
191	CG5018	l(3)72Dn	KK105427/GD42018	high	WD40/YVTN repeat-like-containing domain	ND
192	CG9987	---	GD36199/GD36494	high	tRNA splicing	ND
193	CG10840	eIF5B	GD31366/KK109782	high	translation initiation factor	ND
194	CG7808	RpS8	GD35277/KK106835	high	Ribosomal protein S8	ND
195	CG30424	---	KK104235	medium-low	Mab-21 domain	ND
196	CG15871	mRpL38	GD43692	medium-high	mitochondrial ribosomal protein L38	ND
197	CG3193	crn	GD39335	medium-high	regulation of RNA splicing	ND
198	CG9033	Tsp47F	GD44287	low	Tetraspanin/Peripherin	ND
199	CG12763	Dpt	GD41285	low	antibacterial humoral response	ND
200	CG14057	---	GD48964/KK101420	high	tRNA processing	ND
201	CG34109	---	GD7657	low	DUF389	ND
202	CG4364	---	GD27607/KK103908	high	ribosome biogenesis	ND
203	CG8667	dimm	GD44470/JF02093	high	transcription factor	ND
204	CG1162	---	GD45751	low	ND	ND
205	CG8326	---	GD23760	low	Coiled-coil domain-containing protein 137	ND
206	CG7929	ocn	HMS01569	low	Janus	ND
207	CG32226	pex23	HMS01359	low	carbohydrate binding/peroxisome organization	ND
208	CG6474	e(y)1	HMS00336	medium-high	Transcription initiation factor TAFII31	ND
209	CG6116	Uvrag	HMS01357	low	UV radiation resistance protein/autophagy-related protein 14	ND
210	CG7392	cka	HMS00081	low	Connector of kinase to AP-1	JNK signaling
211	CG8654	---	HMC04735	low	General substrate transporter	ND
212	CG13951	l(2)k10201	HMC04865	low	Zinc finger	ND
213	CG13969	bwa	HMS03026	medium-low	Ceramidase	ND
214	CG14028	cype	HMS00815	medium-high	Cytochrome c oxidase subunit 6C	ND
215	CG7421	Nopp140	HMS00564	medium-high	Treacher Collins Syndrome	ND
216	CG2252	fs(1)h	HMS02340	low	protein kinase	ND
217	CG13418	Rpl12	HMS02280	low	RNA polymerase M	ND
218	CG34174	---	HMS02352	low	ND	ND
219	CG8929	---	HMS02303	low	zinc finger	ND
220	CG43163	---	HMC04770	medium-high	Regulation of mitotic cell cycle	ND
221	CG8368	---	HMS02471	low	Exonuclease	ND
222	CG11837	---	HMS02625	medium-high	rRNA modification	ND
223	CG8440	Lis-1	HMS01457	medium-high	Dynein regulator LIS1	Motor
224	CG8151	Tfb1	HMC04714	medium-high	Transcription cofactor	ND
225	CG7993	Non3	HMS02628	low	Novel nucleolar protein 3	ND
226	CG5884	par-6	HMS01829	medium-high	PDZ domain-containing protein	Cell polarity
227	CG8793	l(3)76BDm	HMS02563	low	TRAPP II complex	ND
228	CG6375	pit	GD27600	medium-low	RNA helicase	ND
229	CG31200	---	HMC04027	low	serine-type endopeptidase	ND
230	CG4937	RhoGAP15B	HMJ02093	low	Rho GTPase activation protein	ND
