# Supplementary material for: Whole-animal genome-wide RNAi screen identifies networks regulating male germline stem cells in Drosophila
Source: Nat Commun. 2016 Aug 3;7:12149. doi: 10.1038/ncomms12149 (PMC4976209; doi:10.1038/ncomms12149)
Supplement: Supplementary Data 3 — Confidence analysis. [file ncomms12149-s4.xlsx]

## Sheet: Sheet1
Supplementary Data 3: Confidence analysis
#node1	node2	node1_string_id	node2_string_id	node1_external_id	node2_external_id	neighborhood	fusion	cooccurence	homology	coexpression	experimental	knowledge	textmining	combined_score
l(3)72Dn	Rs1	1265435	1260575	FBpp0305742	FBpp0087865	0	0	0	0	0.844	0	0	0.694	0.95
hyx	CG2469	1262542	1252929	FBpp0289644	FBpp0072561	0	0	0	0	0.063	0.998	0	0.694	0.999
Mcm2	CG2051	1257284	1255807	FBpp0081317	FBpp0078318	0	0	0	0	0.098	0.949	0	0	0.952
CG9548	CG6610	1256082	1255007	FBpp0078894	FBpp0076756	0	0	0	0	0.935	0.068	0	0	0.937
eIF4AIII	RpL23A	1257290	1252987	FBpp0081324	FBpp0072687	0	0	0	0	0.124	0.2	0.9	0.174	0.934
SmB	CG4849	1263481	1258999	FBpp0293061	FBpp0084626	0	0	0	0	0.234	0.826	0.9	0.146	0.987
Prp19	eIF4AIII	1259642	1257290	FBpp0085902	FBpp0081324	0	0	0	0	0.849	0.13	0	0.417	0.917
Cdc16	ida	1258570	1253137	FBpp0083769	FBpp0073018	0	0	0	0	0.122	0.981	0.9	0.722	0.999
sec31	Sar1	1260495	1258470	FBpp0087724	FBpp0083604	0	0	0	0	0	0.882	0.9	0.673	0.995
CG4364	Int6	1256341	1254194	FBpp0079445	FBpp0075104	0	0	0	0	0.911	0	0	0	0.911
RpL10Aa	RpL40	1257906	1255216	FBpp0082483	FBpp0077159	0	0	0	0	0.678	0.917	0.9	0.13	0.997
CG7006	CG9246	1258721	1257129	FBpp0084082	FBpp0081001	0	0	0	0	0.947	0.889	0	0	0.993
FBpp0303792	RpII33	1264823	1256699	FBpp0303792	FBpp0080121	0	0	0	0	0.155	0.123	0.9	0	0.919
Rpb7	Taf12	1257949	1257606	FBpp0082591	FBpp0081916	0	0	0	0	0	0	0.9	0.058	0.901
RpII33	RpII18	1256699	1255865	FBpp0080121	FBpp0078433	0.379	0	0	0	0.278	0.981	0.9	0.694	0.999
TER94	Rpt2	1261683	1258634	FBpp0111818	FBpp0083906	0	0	0.39	0.809	0.752	0.66	0	0.578	0.927
SmB	CG11985	1263481	1257380	FBpp0293061	FBpp0081484	0	0	0	0	0.244	0.641	0.9	0.091	0.972
RpS30	eIF-4E	1258361	1254741	FBpp0083376	FBpp0076215	0	0	0	0	0.078	0	0.9	0	0.903
RpL40	Rpn1	1255216	1253972	FBpp0077159	FBpp0074662	0	0	0	0	0.066	0.756	0.9	0.163	0.978
Int6	RpL8	1254194	1253036	FBpp0075104	FBpp0072801	0	0	0	0	0.812	0	0.9	0.167	0.982
Vps25	sty	1260526	1253129	FBpp0087774	FBpp0073004	0	0	0	0	0	0.12	0	0.907	0.915
Mcm2	FBpp0076330	1257284	1254796	FBpp0081317	FBpp0076330	0	0	0	0	0.769	0.23	0.9	0.166	0.983
Rpb7	TfIIFbeta	1257949	1257522	FBpp0082591	FBpp0081786	0	0	0	0	0.116	0.869	0.9	0.33	0.991
CkIIbeta	CG9609	1260936	1253708	FBpp0089135	FBpp0074130	0	0	0	0	0	0.096	0	0.908	0.913
RpII18	CG10418	1255865	1254485	FBpp0078433	FBpp0075686	0	0	0	0	0.478	0	0.9	0	0.945
RpL30	Int6	1263129	1254194	FBpp0291653	FBpp0075104	0	0	0	0	0.466	0	0.9	0.094	0.947
wcd	CG5589	1259840	1254112	FBpp0086314	FBpp0074936	0	0	0	0	0.856	0	0	0.519	0.928
eIF5B	RpL23	1264275	1252545	FBpp0301570	FBpp0071808	0	0	0	0	0.14	0	0.9	0.439	0.947
Prosbeta5	Rpn11	1260336	1255962	FBpp0087319	FBpp0078664	0	0	0	0	0.631	0.995	0.945	0.575	0.999
Prp19	Mfap1	1259642	1253000	FBpp0085902	FBpp0072720	0	0	0	0	0.263	0.889	0	0.39	0.945
Neb-cGP	l(2)06225	1265238	1263770	FBpp0305168	FBpp0297136	0	0	0	0	0.999	0	0.186	0	0.999
Rpt4	Prosbeta7	1263684	1255873	FBpp0293948	FBpp0078448	0	0	0	0	0.954	0.929	0.94	0.571	0.999
MED21	MED15	1261887	1255511	FBpp0112462	FBpp0077722	0	0	0	0	0	0	0.9	0.422	0.939
FBpp0304260	RpL10Aa	1264959	1257906	FBpp0304260	FBpp0082483	0	0	0	0	0.271	0.247	0.9	0.089	0.943
CG9548	RpII18	1256082	1255865	FBpp0078894	FBpp0078433	0	0	0	0	0.509	0	0.9	0	0.948
Cpsf160	CG4849	1260940	1258999	FBpp0089163	FBpp0084626	0	0	0	0	0.184	0	0.9	0.107	0.92
Pp2A-29B	RpL40	1263817	1255216	FBpp0297239	FBpp0077159	0	0	0	0	0	0.318	0.9	0	0.928
APC10	fzy	1259734	1256826	FBpp0086107	FBpp0080391	0	0	0	0	0	0.853	0.9	0.642	0.994
RpL30	RpS13	1263129	1256282	FBpp0291653	FBpp0079328	0	0	0	0	0.999	0.895	0.9	0.689	0.999
l(2)37Cg	RpLP0-like	1265155	1260404	FBpp0304829	FBpp0087511	0.12	0	0	0	0.976	0	0	0	0.978
RpS20	Int6	1258356	1254194	FBpp0083371	FBpp0075104	0	0	0	0	0.449	0.097	0.9	0.11	0.949
Rpn7	Rpn1	1258514	1253972	FBpp0083687	FBpp0074662	0	0	0	0	0.835	0.986	0.939	0.16	0.999
Prosbeta5	Rpt5	1260336	1258601	FBpp0087319	FBpp0083843	0	0	0	0	0.574	0.979	0.9	0.691	0.999
CG6015	Rpb7	1258461	1257949	FBpp0083581	FBpp0082591	0	0	0	0	0.125	0	0.9	0	0.908
RpL21	Trip1	1264797	1255973	FBpp0303728	FBpp0078689	0	0	0	0	0.708	0	0.9	0.161	0.973
Spindly	Gl	1262888	1254391	FBpp0290805	FBpp0075498	0	0	0	0	0	0	0.9	0.539	0.951
RpII33	CG10418	1256699	1254485	FBpp0080121	FBpp0075686	0	0	0	0	0.579	0	0.9	0	0.956
TfIIFbeta	CG10418	1257522	1254485	FBpp0081786	FBpp0075686	0	0	0	0	0	0	0.9	0	0.9
ebi	Ccn	1255505	1254118	FBpp0077715	FBpp0074951	0	0	0	0	0	0	0.9	0.078	0.903
CG11030	Rbm13	1265148	1252236	FBpp0304812	FBpp0071198	0	0	0	0	0.968	0	0	0	0.968
U2af38	CG3689	1265386	1261378	FBpp0305600	FBpp0110163	0	0	0	0	0.101	0	0.9	0	0.906
RpS15	RpS15Aa	1259818	1253449	FBpp0086269	FBpp0073623	0.616	0	0	0	0.997	0.986	0.9	0.645	0.999
RpS20	RpS15Aa	1258356	1253449	FBpp0083371	FBpp0073623	0.616	0	0	0	0.983	0.987	0.9	0.51	0.999
CG10426	sktl	1254516	1252385	FBpp0075739	FBpp0071491	0	0	0	0	0	0	0.94	0.133	0.945
CG8219	msk	1254977	1254831	FBpp0076711	FBpp0076408	0	0	0	0	0.107	0.067	0.72	0.669	0.912
mRpL24	RpL40	1255977	1255216	FBpp0078694	FBpp0077159	0	0	0	0	0.759	0.976	0	0.513	0.996
CG12267	Sin	1263257	1255623	FBpp0292147	FBpp0077946	0	0	0	0	0.064	0.93	0.9	0.608	0.997
RpL10Aa	RpL24	1257906	1256689	FBpp0082483	FBpp0080102	0	0	0	0	0.812	0.861	0.9	0.322	0.997
CG10754	Mfap1	1254479	1253000	FBpp0075676	FBpp0072720	0	0	0	0	0.142	0.949	0	0	0.954
RpS20	RpL8	1258356	1253036	FBpp0083371	FBpp0072801	0.616	0	0	0	0.999	0.758	0.9	0.479	0.999
SmB	TfIIFbeta	1263481	1257522	FBpp0293061	FBpp0081786	0	0	0	0	0	0	0.9	0	0.9
ald	Spc25	1264815	1257734	FBpp0303766	FBpp0082158	0	0	0	0	0.148	0	0.9	0	0.911
tum	Rho1	1260054	1259864	FBpp0086767	FBpp0086354	0	0	0	0	0	0.067	0.947	0.77	0.987
RpS19b	eIF-4E	1258633	1254741	FBpp0083905	FBpp0076215	0	0	0	0	0.25	0	0.9	0.167	0.932
cype	CG7580	1263988	1254140	FBpp0297878	FBpp0074984	0	0	0	0	0.999	0.773	0.72	0	0.999
Nup153	emb	1261875	1256259	FBpp0112385	FBpp0079278	0	0	0	0	0.733	0.385	0.912	0.894	0.998
Ef1beta	RpS8	1265236	1261216	FBpp0305165	FBpp0099686	0	0	0	0	0.967	0	0	0.257	0.974
SMC2	SA	1259965	1256124	FBpp0086591	FBpp0078977	0	0	0	0	0.19	0.357	0.72	0.645	0.941
Rpn11	Rpt3	1255962	1253271	FBpp0078664	FBpp0073292	0	0	0	0	0.904	0.99	0.94	0.718	0.999
RpS7	eIF4AIII	1260780	1257290	FBpp0088441	FBpp0081324	0	0	0	0	0.175	0.131	0.9	0	0.922
U2af50	CG16941	1264024	1258065	FBpp0298005	FBpp0082817	0	0	0	0	0	0	0.9	0.672	0.965
RpL23A	Nmd3	1252987	1251820	FBpp0072687	FBpp0070409	0	0	0	0	0.09	0.752	0	0.796	0.95
wds	dgt1	1264162	1259136	FBpp0300790	FBpp0084893	0	0	0	0	0	0.559	0.9	0.521	0.977
RpS8	RpS26	1261216	1256945	FBpp0099686	FBpp0080641	0	0	0	0	0.993	0.993	0.9	0.584	0.999
CG9246	CG13096	1257129	1256269	FBpp0081001	FBpp0079306	0	0	0	0	0.977	0.797	0	0.166	0.995
Not1	me31B	1263596	1256409	FBpp0293496	FBpp0079565	0	0	0	0	0	0.886	0	0.95	0.994
CG3605	CG10418	1255308	1254485	FBpp0077353	FBpp0075686	0	0	0	0	0	0.315	0.9	0.318	0.949
CG11030	Surf6	1265148	1258313	FBpp0304812	FBpp0083263	0	0	0	0	0.99	0	0	0	0.99
Rpn11	RpL40	1255962	1255216	FBpp0078664	FBpp0077159	0	0	0	0	0.172	0.201	0.9	0.148	0.936
ix	MED15	1260295	1255511	FBpp0087251	FBpp0077722	0	0	0	0	0	0.778	0.9	0.142	0.979
CG4849	RpL8	1258999	1253036	FBpp0084626	FBpp0072801	0.616	0	0	0	0.838	0.674	0	0.455	0.987
ix	MED27	1260295	1255827	FBpp0087251	FBpp0078361	0	0	0	0	0	0.776	0.9	0.24	0.981
alien	CSN3	1264847	1255609	FBpp0303869	FBpp0077927	0	0	0	0	0.549	0.981	0.9	0.941	0.999
Elongin-C	TH1	1259564	1253680	FBpp0085724	FBpp0074080	0	0	0	0	0	0	0.9	0	0.9
FBpp0087651	Top1	1260467	1253550	FBpp0087651	FBpp0073822	0	0	0	0	0.47	0.896	0	0.28	0.956
CG6937	Nop56	1258496	1258479	FBpp0083659	FBpp0083625	0	0	0	0	0.966	0.843	0	0.219	0.995
TfIIFbeta	TfIIFalpha	1257522	1257240	FBpp0081786	FBpp0081216	0	0	0	0	0	0.966	0.9	0.996	0.999
TH1	Ssrp	1253680	1252734	FBpp0074080	FBpp0072151	0	0	0	0	0.147	0	0.9	0	0.911
RpL40	per	1255216	1251837	FBpp0077159	FBpp0070455	0	0	0	0	0	0	0.9	0	0.9
RpLP0-like	RpL40	1260404	1255216	FBpp0087511	FBpp0077159	0	0	0	0	0.642	0.897	0	0	0.961
mr	Prosalpha3	1252684	1252361	FBpp0072065	FBpp0071451	0	0	0	0	0	0	0.9	0	0.9
ix	MED16	1260295	1252483	FBpp0087251	FBpp0071684	0	0	0	0	0	0.975	0.9	0.318	0.998
FBpp0076330	RfC4	1254796	1253192	FBpp0076330	FBpp0073120	0	0	0	0	0.365	0	0.9	0.167	0.942
CG16941	TfIIFalpha	1258065	1257240	FBpp0082817	FBpp0081216	0	0	0	0	0	0	0.9	0.047	0.9
U2af50	TfIIFbeta	1264024	1257522	FBpp0298005	FBpp0081786	0	0	0	0	0	0	0.9	0	0.9
CG6610	CG9344	1255007	1252359	FBpp0076756	FBpp0071449	0	0	0	0	0.399	0.999	0.9	0.693	0.999
dup	Mcm7	1259926	1254784	FBpp0086519	FBpp0076312	0	0	0	0	0.981	0.373	0.981	0.574	0.999
l(2)03709	l(2)37Cc	1261671	1256988	FBpp0111775	FBpp0080707	0	0	0.518	0.945	0.987	0.981	0	0.82	0.999
RpS13	Ost48	1256282	1252283	FBpp0079328	FBpp0071279	0	0	0	0	0.101	0	0.9	0	0.906
RpII18	CG9609	1255865	1253708	FBpp0078433	FBpp0074130	0	0	0	0	0	0	0.9	0.119	0.908
CG7006	CG7246	1258721	1252285	FBpp0084082	FBpp0071288	0	0	0	0	0.944	0	0	0.085	0.947
cdc2	emb	1256446	1256259	FBpp0079641	FBpp0079278	0	0	0	0	0	0	0.966	0.538	0.983
ald	Lis-1	1264815	1259871	FBpp0303766	FBpp0086375	0	0	0	0	0	0.09	0.9	0	0.905
RpL30	RpS16	1263129	1252527	FBpp0291653	FBpp0071766	0.09	0	0	0	0.999	0.895	0.9	0.851	0.999
Rpb10	TfIIFalpha	1258713	1257240	FBpp0084067	FBpp0081216	0	0	0	0	0	0.902	0.9	0.35	0.993
Rpb10	CG10418	1258713	1254485	FBpp0084067	FBpp0075686	0.065	0	0	0	0.629	0	0.9	0	0.962
pbl	pav	1254880	1253172	FBpp0076487	FBpp0073083	0	0	0	0	0.551	0.114	0	0.987	0.994
TfIIFalpha	Srp54	1257240	1256358	FBpp0081216	FBpp0079471	0	0	0	0	0.172	0	0.9	0	0.913
Prosalpha5	Rpn7	1259718	1258514	FBpp0086066	FBpp0083687	0	0	0	0	0.76	0.98	0.94	0.167	0.999
l(3)72Dn	wcd	1265435	1259840	FBpp0305742	FBpp0086314	0	0	0	0	0.862	0.949	0	0.563	0.996
Caf1	TH1	1257917	1253680	FBpp0082511	FBpp0074080	0	0	0	0	0.119	0	0.9	0	0.908
Set1	Caf1	1263041	1257917	FBpp0291454	FBpp0082511	0	0	0	0	0	0.181	0.9	0.206	0.929
Prosalpha7	Rpn1	1260924	1253972	FBpp0089041	FBpp0074662	0	0	0	0	0.18	0.971	0.939	0.504	0.999
wcd	CG2875	1259840	1251895	FBpp0086314	FBpp0070561	0	0	0	0	0.928	0.85	0	0.49	0.994
CG4849	TfIIFbeta	1258999	1257522	FBpp0084626	FBpp0081786	0	0	0	0	0	0.071	0.9	0	0.903
FBpp0303792	CG6015	1264823	1258461	FBpp0303792	FBpp0083581	0	0	0	0	0.146	0.318	0.9	0.169	0.945
Tom20	mge	1265187	1253144	FBpp0304965	FBpp0073033	0	0	0	0	0.38	0.897	0.72	0.91	0.998
RpS15	RpL23A	1259818	1252987	FBpp0086269	FBpp0072687	0.616	0	0	0	0.998	0.757	0.9	0.439	0.999
CG1671	CG7993	1260383	1258156	FBpp0087461	FBpp0082984	0	0	0	0	0.912	0	0	0	0.912
MED7	MED16	1257523	1252483	FBpp0081787	FBpp0071684	0	0	0	0	0	0.561	0.9	0.565	0.979
RpL30	RpLP2	1263129	1260973	FBpp0291653	FBpp0089424	0	0	0	0	0.999	0.895	0.9	0.241	0.999
dup	Cdc5	1259926	1252885	FBpp0086519	FBpp0072468	0	0	0	0	0.139	0.999	0	0.089	0.999
smt3	Top1	1256128	1253550	FBpp0078984	FBpp0073822	0	0	0	0	0.066	0.886	0	0.437	0.934
kto	MED14	1253968	1252874	FBpp0074653	FBpp0072453	0	0	0	0	0.116	0.667	0.9	0.589	0.986
dup	Mcm2	1259926	1257284	FBpp0086519	FBpp0081317	0	0	0	0	0.903	0.373	0.981	0.979	0.999
Rpb10	TH1	1258713	1253680	FBpp0084067	FBpp0074080	0	0	0	0	0	0	0.9	0	0.9
RpII33	RpS15Aa	1256699	1253449	FBpp0080121	FBpp0073623	0.616	0	0	0	0.844	0	0	0.42	0.962
fzy	RpL40	1256826	1255216	FBpp0080391	FBpp0077159	0	0	0	0	0	0.2	0.9	0	0.916
cdc2c	Mcm3	1262553	1251989	FBpp0289675	FBpp0070729	0	0	0	0	0.849	0.854	0.9	0.944	0.999
fzy	mr	1256826	1252684	FBpp0080391	FBpp0072065	0	0	0	0	0	0.842	0.9	0.656	0.994
RpS19b	RpL23	1258633	1252545	FBpp0083905	FBpp0071808	0	0	0	0	0.994	0.459	0.9	0.695	0.999
SrpRbeta	RpS16	1265517	1252527	FBpp0306023	FBpp0071766	0	0	0	0	0	0	0.9	0.125	0.908
Cpsf160	CG11985	1260940	1257380	FBpp0089163	FBpp0081484	0	0	0	0	0	0	0.9	0	0.9
RpL23	RpS16	1252545	1252527	FBpp0071808	FBpp0071766	0.273	0	0	0	0.999	0.771	0.9	0.688	0.999
CG4849	RpL23A	1258999	1252987	FBpp0084626	FBpp0072687	0.616	0	0	0	0.788	0.557	0	0.295	0.971
mRpL23	RpL23	1264839	1252545	FBpp0303832	FBpp0071808	0	0	0	0	0.165	0.779	0	0.537	0.907
MED17	MED16	1258152	1252483	FBpp0082980	FBpp0071684	0	0	0	0	0.137	0.629	0.9	0.841	0.994
RpL24	Trip1	1256689	1255973	FBpp0080102	FBpp0078689	0	0	0	0	0.817	0	0.9	0.164	0.983
MED27	MED16	1255827	1252483	FBpp0078361	FBpp0071684	0	0	0	0	0	0	0.9	0.493	0.947
Taf4	Tfb1	1261965	1260011	FBpp0113081	FBpp0086676	0	0	0	0	0	0	0.9	0.068	0.902
Rpn9	Rpt4R	1258612	1254534	FBpp0083860	FBpp0075772	0	0	0	0	0.261	0.87	0.832	0.596	0.992
SrpRbeta	RpL23	1265517	1252545	FBpp0306023	FBpp0071808	0	0	0	0	0	0	0.9	0	0.9
raptor	Tor	1265243	1256625	FBpp0305180	FBpp0080003	0	0	0	0	0.171	0.994	0.968	0.997	0.999
Rpt4	cdc2	1263684	1256446	FBpp0293948	FBpp0079641	0	0	0	0	0.145	0.182	0.9	0.165	0.933
RpL40	RpS16	1255216	1252527	FBpp0077159	FBpp0071766	0	0	0	0	0.996	0.812	0.9	0.375	0.999
RpL8	RpL23A	1253036	1252987	FBpp0072801	FBpp0072687	0.616	0	0	0	0.999	0.987	0.9	0.458	0.999
FBpp0076330	Mcm7	1254796	1254784	FBpp0076330	FBpp0076312	0	0	0	0	0.894	0.098	0.9	0.166	0.991
Cdc42	sec8	1264247	1255808	FBpp0301153	FBpp0078326	0	0	0	0	0	0.735	0	0.745	0.929
RpLP0-like	CG11837	1260404	1259054	FBpp0087511	FBpp0084729	0.066	0	0	0	0.988	0.633	0	0.884	0.999
Rpn9	Rpn1	1258612	1253972	FBpp0083860	FBpp0074662	0	0	0	0	0.527	0.986	0.939	0.577	0.999
TfIIFbeta	CG9548	1257522	1256082	FBpp0081786	FBpp0078894	0	0	0	0	0.109	0	0.9	0	0.907
TfIIFbeta	Srp54	1257522	1256358	FBpp0081786	FBpp0079471	0	0	0	0	0	0	0.9	0	0.9
CG10754	Cdc5	1254479	1252885	FBpp0075676	FBpp0072468	0	0	0	0	0	0.953	0	0.153	0.958
CG1671	CG5728	1260383	1258691	FBpp0087461	FBpp0084016	0	0	0	0	0.943	0.071	0	0.557	0.974
RpS19b	RpS26	1258633	1256945	FBpp0083905	FBpp0080641	0	0	0	0	0.967	0.869	0.9	0.743	0.999
bur	CG4038	1262838	1252422	FBpp0290556	FBpp0071562	0	0	0	0	0.936	0	0	0	0.936
cmet	feo	1265051	1253262	FBpp0304511	FBpp0073266	0	0	0	0	0.606	0.775	0	0.33	0.935
RpS19b	RpL8	1258633	1253036	FBpp0083905	FBpp0072801	0	0	0	0	0.959	0.357	0.9	0.439	0.998
CG5033	Nmd3	1260801	1251820	FBpp0088519	FBpp0070409	0	0	0	0	0.963	0	0	0.221	0.97
eIF4AIII	RpL8	1257290	1253036	FBpp0081324	FBpp0072801	0	0	0	0	0.211	0.283	0.9	0.066	0.94
RpII33	Srp54	1256699	1256358	FBpp0080121	FBpp0079471	0	0	0	0	0.106	0	0.9	0	0.906
Prosbeta5	Prosbeta7	1260336	1255873	FBpp0087319	FBpp0078448	0	0	0	0	0.992	0.997	0.945	0.693	0.999
Csl4	Rrp4	1256532	1252655	FBpp0079813	FBpp0072020	0	0	0	0	0.362	0.999	0.9	0.932	0.999
Trip1	eIF3-S10	1255973	1255925	FBpp0078689	FBpp0078584	0	0	0	0	0.501	0.989	0.9	0.807	0.999
RpLP0-like	pit	1260404	1258455	FBpp0087511	FBpp0083572	0	0	0	0	0.947	0.715	0	0.068	0.984
l(3)72Dn	CG9246	1265435	1257129	FBpp0305742	FBpp0081001	0	0	0	0	0.953	0	0	0	0.953
FBpp0303792	CG4849	1264823	1258999	FBpp0303792	FBpp0084626	0	0	0	0	0.157	0.181	0.9	0.147	0.933
RpL21	eIF5B	1264797	1264275	FBpp0303728	FBpp0301570	0	0	0	0	0	0	0.9	0	0.9
CG4849	Rpb7	1258999	1257949	FBpp0084626	FBpp0082591	0	0	0	0	0.084	0	0.9	0.261	0.926
RpL30	RpS15Aa	1263129	1253449	FBpp0291653	FBpp0073623	0	0	0	0	0.99	0.812	0.9	0.172	0.999
brm	dalao	1264609	1252252	FBpp0303193	FBpp0071235	0	0	0	0	0.137	0.993	0.965	0.976	0.999
cdc2	RpL40	1256446	1255216	FBpp0079641	FBpp0077159	0	0	0	0	0	0.186	0.9	0.048	0.915
Rpt4R	Rpn1	1254534	1253972	FBpp0075772	FBpp0074662	0	0	0	0	0.27	0.951	0.812	0.577	0.996
B52	TfIIFalpha	1264130	1257240	FBpp0300515	FBpp0081216	0	0	0	0	0	0.068	0.9	0	0.902
l(3)72Dn	CG2875	1265435	1251895	FBpp0305742	FBpp0070561	0	0	0	0	0.893	0.949	0	0.49	0.996
CG14543	RpS26	1258860	1256945	FBpp0084341	FBpp0080641	0	0	0	0	0	0.961	0	0	0.961
RpL24	RpL23A	1256689	1252987	FBpp0080102	FBpp0072687	0	0	0	0	0.994	0.987	0.9	0.52	0.999
Rpb10	RpII33	1258713	1256699	FBpp0084067	FBpp0080121	0.616	0	0	0	0.22	0.981	0.9	0.913	0.999
MED27	MED15	1255827	1255511	FBpp0078361	FBpp0077722	0	0	0	0	0	0.554	0.9	0.228	0.962
CG7006	CG13096	1258721	1256269	FBpp0084082	FBpp0079306	0	0	0	0	0.892	0.792	0	0.149	0.979
RpS15	RpII33	1259818	1256699	FBpp0086269	FBpp0080121	0.616	0	0	0	0.809	0	0	0.439	0.955
Rpt2	Rpn1	1258634	1253972	FBpp0083906	FBpp0074662	0	0	0	0	0.797	0.998	0.939	0.728	0.999
RpS7	Tctp	1260780	1257547	FBpp0088441	FBpp0081820	0	0	0	0	0.918	0	0	0	0.918
CG6015	crn	1258461	1251815	FBpp0083581	FBpp0070402	0	0	0	0	0.223	0.989	0	0.56	0.996
cdc2c	ida	1262553	1253137	FBpp0289675	FBpp0073018	0	0	0	0	0.129	0	0.9	0.099	0.914
SmB	CG16941	1263481	1258065	FBpp0293061	FBpp0082817	0	0	0	0	0.069	0.949	0.9	0.198	0.995
TfIIFbeta	Ssrp	1257522	1252734	FBpp0081786	FBpp0072151	0	0	0	0	0	0	0.9	0.197	0.916
Spc105R	Spc25	1264434	1257734	FBpp0302830	FBpp0082158	0	0	0	0	0.207	0	0.9	0.522	0.958
CG18616	eIF4AIII	1257707	1257290	FBpp0082112	FBpp0081324	0	0	0	0	0	0	0.9	0	0.9
Mo25	SNF1A	1254201	1251730	FBpp0075117	FBpp0070208	0	0	0	0	0	0.094	0.928	0.724	0.98
cmet	fzy	1265051	1256826	FBpp0304511	FBpp0080391	0	0	0	0	0.329	0.125	0.9	0.883	0.992
eIF5B	RpL10Aa	1264275	1257906	FBpp0301570	FBpp0082483	0.076	0	0	0	0.209	0	0.9	0.439	0.953
Mi-2	osa	1261232	1260813	FBpp0099808	FBpp0088543	0	0	0	0	0.185	0.125	0.9	0.092	0.926
Cpsf160	Rpb7	1260940	1257949	FBpp0089163	FBpp0082591	0	0	0	0	0	0	0.9	0	0.9
eIF3-S10	Int6	1255925	1254194	FBpp0078584	FBpp0075104	0	0	0	0	0.441	0.997	0.9	0.586	0.999
RpL24	RpS13	1256689	1256282	FBpp0080102	FBpp0079328	0	0	0	0	0.999	0.759	0.9	0.634	0.999
ix	MED14	1260295	1252874	FBpp0087251	FBpp0072453	0	0	0	0	0	0.989	0.9	0	0.998
CG12267	CG9609	1263257	1253708	FBpp0292147	FBpp0074130	0	0	0	0	0	0	0.9	0.606	0.958
TfIIFalpha	RpII18	1257240	1255865	FBpp0081216	FBpp0078433	0	0	0	0	0	0.917	0.9	0.51	0.995
RpLP2	RpS7	1260973	1260780	FBpp0089424	FBpp0088441	0	0	0	0	0.958	0.888	0.9	0.259	0.999
CG7993	CG9246	1258156	1257129	FBpp0082984	FBpp0081001	0	0	0	0	0.958	0.949	0	0	0.997
CG8435	Prp19	1259875	1259642	FBpp0086387	FBpp0085902	0	0	0	0	0.205	0.953	0	0.57	0.982
raptor	SNF1A	1265243	1251730	FBpp0305180	FBpp0070208	0	0	0	0	0	0.103	0.9	0.986	0.998
l(3)72Dn	CG7006	1265435	1258721	FBpp0305742	FBpp0084082	0	0	0	0	0.881	0	0	0.516	0.939
RpL21	RpL8	1264797	1253036	FBpp0303728	FBpp0072801	0	0	0	0	0.96	0.998	0.9	0.724	0.999
RpS15	eIF5	1259818	1253623	FBpp0086269	FBpp0073947	0	0	0	0	0.132	0	0.9	0.139	0.918
CG7845	CG9246	1263138	1257129	FBpp0291670	FBpp0081001	0	0	0	0	0.987	0.917	0	0	0.998
Nop56	pit	1258479	1258455	FBpp0083625	FBpp0083572	0	0	0	0	0.989	0.875	0	0.167	0.998
Ostgamma	Ost48	1256238	1252283	FBpp0079233	FBpp0071279	0	0	0	0	0.925	0.953	0.8	0.692	0.999
CG9246	CG2875	1257129	1251895	FBpp0081001	FBpp0070561	0	0	0	0	0.941	0	0	0	0.941
cdc2	Lam	1256446	1255996	FBpp0079641	FBpp0078733	0	0	0	0	0	0.128	0	0.931	0.937
CG4849	crn	1258999	1251815	FBpp0084626	FBpp0070402	0	0	0	0	0.224	0.954	0	0.474	0.979
Rpn3	Prosalpha7	1263067	1260924	FBpp0291495	FBpp0089041	0	0	0	0	0.538	0.953	0.981	0	0.999
Nelf-E	Ssrp	1254815	1252734	FBpp0076374	FBpp0072151	0	0	0	0	0.083	0	0.9	0.088	0.909
Mcm7	Mcm3	1254784	1251989	FBpp0076312	FBpp0070729	0	0	0.253	0.801	0.998	0.995	0.981	0.963	0.999
RpS8	RpL8	1261216	1253036	FBpp0099686	FBpp0072801	0	0	0	0	0.999	0.859	0.9	0.574	0.999
Ada2a	e(y)1	1264349	1253766	FBpp0302532	FBpp0074237	0	0	0	0	0	0.938	0	0.371	0.959
Rpb7	e(y)1	1257949	1253766	FBpp0082591	FBpp0074237	0	0	0	0	0	0	0.9	0.256	0.922
RpL21	RpL30	1264797	1263129	FBpp0303728	FBpp0291653	0	0	0	0	0.998	0.998	0.9	0.733	0.999
ebi	Alas	1255505	1252681	FBpp0077715	FBpp0072060	0	0	0	0	0	0	0.9	0	0.9
Rpt5	mr	1258601	1252684	FBpp0083843	FBpp0072065	0	0	0	0	0	0.068	0.9	0	0.902
Caf1	Snr1	1257917	1255812	FBpp0082511	FBpp0078331	0	0	0	0	0.306	0.097	0.9	0.155	0.94
RpII33	RpL23A	1256699	1252987	FBpp0080121	FBpp0072687	0.616	0	0	0	0.78	0	0	0.37	0.942
Vps28	Vps25	1264347	1260526	FBpp0302051	FBpp0087774	0	0	0	0	0.456	0.888	0.9	0.955	0.999
SrpRbeta	RpL10Aa	1265517	1257906	FBpp0306023	FBpp0082483	0	0	0	0	0	0	0.9	0	0.9
Taf1	Tfb1	1263582	1260011	FBpp0293442	FBpp0086676	0	0	0	0	0	0	0.9	0.041	0.9
CG7006	Nop56	1258721	1258479	FBpp0084082	FBpp0083625	0	0	0	0	0.991	0	0	0.486	0.995
APC10	Rpn1	1259734	1253972	FBpp0086107	FBpp0074662	0	0	0	0	0	0	0.9	0	0.9
Rpn3	Rpt3	1263067	1253271	FBpp0291495	FBpp0073292	0	0	0	0	0.971	0.98	0.94	0.669	0.999
cdc2c	Klp61F	1262553	1252953	FBpp0289675	FBpp0072616	0	0	0	0	0.563	0.672	0	0.819	0.972
Cdc16	Rpt3	1258570	1253271	FBpp0083769	FBpp0073292	0	0	0	0	0	0.069	0.9	0	0.902
Rpn3	APC10	1263067	1259734	FBpp0291495	FBpp0086107	0	0	0	0	0	0	0.9	0	0.9
TH1	dre4	1253680	1253008	FBpp0074080	FBpp0072743	0	0	0	0	0	0	0.9	0	0.9
hyx	lgs	1262542	1260726	FBpp0289644	FBpp0088180	0	0	0	0	0	0.767	0	0.715	0.93
Prosalpha5	Rpn1	1259718	1253972	FBpp0086066	FBpp0074662	0	0	0	0	0.238	0.98	0.939	0.166	0.999
dre4	Spt6	1253008	1252064	FBpp0072743	FBpp0070861	0	0	0	0	0.261	0.09	0.72	0.941	0.987
spt4	TfIIFbeta	1260142	1257522	FBpp0086953	FBpp0081786	0	0	0	0	0	0.874	0.9	0.56	0.993
wcd	CG5728	1259840	1258691	FBpp0086314	FBpp0084016	0	0	0	0	0.892	0	0	0.57	0.951
CG6937	CG1785	1258496	1252234	FBpp0083659	FBpp0071193	0	0	0	0	0.93	0.889	0	0.146	0.992
Rpt5	ida	1258601	1253137	FBpp0083843	FBpp0073018	0	0	0	0	0.069	0	0.9	0	0.902
CG3689	TfIIFalpha	1261378	1257240	FBpp0110163	FBpp0081216	0	0	0	0	0	0	0.9	0.11	0.907
CG4849	CG10418	1258999	1254485	FBpp0084626	FBpp0075686	0	0	0	0	0.106	0.563	0.9	0.678	0.985
FBpp0304260	RpS16	1264959	1252527	FBpp0304260	FBpp0071766	0	0	0	0	0.547	0.119	0.9	0.135	0.96
Ns2	Rbm13	1259716	1252236	FBpp0086063	FBpp0071198	0	0	0	0	0.946	0	0	0	0.946
CG3689	CG4849	1261378	1258999	FBpp0110163	FBpp0084626	0	0	0	0	0	0	0.9	0	0.9
tum	Klp61F	1260054	1252953	FBpp0086767	FBpp0072616	0	0	0	0	0.975	0.177	0	0.647	0.992
CG13096	CG1785	1256269	1252234	FBpp0079306	FBpp0071193	0	0	0	0	0.9	0	0	0.089	0.905
Prosalpha7	Rpn9	1260924	1258612	FBpp0089041	FBpp0083860	0	0	0	0	0.547	0.972	0.94	0.615	0.999
RpLP2	RpS30	1260973	1258361	FBpp0089424	FBpp0083376	0	0	0	0	0.995	0.464	0.9	0.259	0.999
U2af38	Srp54	1265386	1256358	FBpp0305600	FBpp0079471	0	0	0	0	0.103	0	0.9	0.523	0.953
Srp54	CG3605	1256358	1255308	FBpp0079471	FBpp0077353	0	0	0	0	0.246	0	0.9	0.125	0.928
CG1671	CG5589	1260383	1254112	FBpp0087461	FBpp0074936	0	0	0	0	0.882	0	0	0.515	0.94
FBpp0305828	ATPsyn-b	1265463	1254705	FBpp0305828	FBpp0076134	0	0	0	0	0.781	0.795	0.9	0.764	0.998
eIF-4E	RpL8	1254741	1253036	FBpp0076215	FBpp0072801	0	0	0	0	0.083	0	0.9	0	0.904
RpL30	RpS19b	1263129	1258633	FBpp0291653	FBpp0083905	0	0	0	0	0.991	0	0.9	0.831	0.999
spi	vn	1257043	1255028	FBpp0080808	FBpp0076790	0	0	0	0	0	0.997	0	0.081	0.998
Taf1	RpII33	1263582	1256699	FBpp0293442	FBpp0080121	0	0	0	0	0	0	0.9	0.071	0.903
RnrS	cdc2	1260247	1256446	FBpp0087152	FBpp0079641	0	0	0	0	0.972	0.159	0.9	0.622	0.999
fzy	Rpn11	1256826	1255962	FBpp0080391	FBpp0078664	0	0	0	0	0.1	0	0.9	0	0.906
Nop56	CG4038	1258479	1252422	FBpp0083625	FBpp0071562	0.066	0	0	0	0.911	0.122	0	0.611	0.968
l(3)72Dn	Mat89Ba	1265435	1258024	FBpp0305742	FBpp0082727	0	0	0	0	0.86	0.949	0	0.546	0.996
cdc2	Klp61F	1256446	1252953	FBpp0079641	FBpp0072616	0	0	0	0	0.895	0.672	0	0.979	0.999
Rpt4	Rpn1	1263684	1253972	FBpp0293948	FBpp0074662	0	0	0	0	0.74	0.987	0.939	0.605	0.999
Nopp140	CG9246	1265209	1257129	FBpp0305034	FBpp0081001	0	0	0	0	0.953	0	0	0	0.953
U2af38	CG3605	1265386	1255308	FBpp0305600	FBpp0077353	0	0	0	0	0.178	0.202	0.9	0.102	0.933
SmB	Cdc5	1263481	1252885	FBpp0293061	FBpp0072468	0	0	0	0	0.065	0.953	0	0.066	0.955
feo	sqh	1253262	1252050	FBpp0073266	FBpp0070842	0	0	0	0	0	0	0.9	0.298	0.926
RpLP0-like	CG1575	1260404	1252182	FBpp0087511	FBpp0071102	0	0	0	0	0.465	0.889	0	0.206	0.948
Rpn7	fzy	1258514	1256826	FBpp0083687	FBpp0080391	0	0	0	0	0	0	0.9	0	0.9
Cpsf160	CG9548	1260940	1256082	FBpp0089163	FBpp0078894	0	0	0	0	0	0	0.9	0	0.9
CG4849	RpS20	1258999	1258356	FBpp0084626	FBpp0083371	0.616	0	0	0	0.808	0.791	0	0.439	0.99
dre4	CG2469	1253008	1252929	FBpp0072743	FBpp0072561	0	0	0	0	0.181	0.953	0	0.691	0.987
Nup358	Nup214	1263524	1252592	FBpp0293235	FBpp0071905	0	0	0	0	0.241	0.09	0.854	0.947	0.994
RpLP0-like	CG9630	1260404	1257309	FBpp0087511	FBpp0081355	0	0	0	0	0.499	0.959	0	0	0.979
RpLP2	RpL8	1260973	1253036	FBpp0089424	FBpp0072801	0	0	0	0	0.999	0.889	0.9	0.102	0.999
Cdc42	Tor	1264247	1256625	FBpp0301153	FBpp0080003	0	0	0	0	0	0.218	0.702	0.914	0.978
eIF5	RpL8	1253623	1253036	FBpp0073947	FBpp0072801	0	0	0	0	0	0	0.9	0.164	0.912
eIF-4E	RpL23A	1254741	1252987	FBpp0076215	FBpp0072687	0	0	0	0	0.369	0	0.9	0.221	0.946
Cpsf160	TfIIFalpha	1260940	1257240	FBpp0089163	FBpp0081216	0	0	0	0	0	0	0.9	0.139	0.91
l(3)72Dn	CG5033	1265435	1260801	FBpp0305742	FBpp0088519	0	0	0	0	0.886	0	0	0.167	0.901
RpS30	Ost48	1258361	1252283	FBpp0083376	FBpp0071279	0	0	0	0	0	0	0.9	0	0.9
RpS8	RpL10Aa	1261216	1257906	FBpp0099686	FBpp0082483	0	0	0	0	0.969	0.803	0.9	0.102	0.999
FBpp0303792	Srp54	1264823	1256358	FBpp0303792	FBpp0079471	0	0	0	0	0.071	0.071	0.9	0.36	0.937
FBpp0303792	U2af50	1264823	1264024	FBpp0303792	FBpp0298005	0	0	0	0	0.202	0.369	0.981	0.881	0.998
RpL23	Ost48	1252545	1252283	FBpp0071808	FBpp0071279	0	0	0	0	0	0	0.9	0	0.9
Ef1beta	RpS20	1265236	1258356	FBpp0305165	FBpp0083371	0	0	0	0	0.964	0	0	0.247	0.972
Tctp	RpS16	1257547	1252527	FBpp0081820	FBpp0071766	0	0	0	0	0.954	0	0	0.068	0.955
cdc2	Prosalpha3	1256446	1252361	FBpp0079641	FBpp0071451	0	0	0	0	0.146	0.099	0.9	0	0.916
Prosbeta5	Rpt3	1260336	1253271	FBpp0087319	FBpp0073292	0	0	0	0	0.68	0.982	0.9	0.205	0.999
Tcp-1eta	CG7033	1257339	1252248	FBpp0081401	FBpp0071226	0	0	0.241	0.837	0.995	0.965	0.939	0.837	0.999
TfIIFalpha	TH1	1257240	1253680	FBpp0081216	FBpp0074080	0	0	0	0	0	0	0.9	0	0.9
RpL30	RpL24	1263129	1256689	FBpp0291653	FBpp0080102	0	0	0	0	0.999	0.993	0.9	0.719	0.999
Prosalpha7	APC10	1260924	1259734	FBpp0089041	FBpp0086107	0	0	0	0	0.069	0	0.9	0	0.902
CG16941	RpII33	1258065	1256699	FBpp0082817	FBpp0080121	0	0	0	0	0	0	0.9	0	0.9
CG6937	Rbm13	1258496	1252236	FBpp0083659	FBpp0071198	0	0	0	0	0.945	0.827	0	0	0.99
eIF5B	eIF-4E	1264275	1254741	FBpp0301570	FBpp0076215	0	0	0	0	0	0	0.9	0.845	0.983
RpS19b	RpS16	1258633	1252527	FBpp0083905	FBpp0071766	0	0	0	0	0.999	0.881	0.9	0.733	0.999
Rs1	CG5728	1260575	1258691	FBpp0087865	FBpp0084016	0	0	0	0	0.909	0.809	0	0.209	0.985
RpS15	Trip1	1259818	1255973	FBpp0086269	FBpp0078689	0	0	0	0	0.794	0	0.9	0	0.978
Rpn7	Rpt3	1258514	1253271	FBpp0083687	FBpp0073292	0	0	0	0	0.966	0.99	0.94	0.76	0.999
RpL40	eIF-4E	1255216	1254741	FBpp0077159	FBpp0076215	0	0	0	0	0.271	0.181	0.9	0.062	0.936
Taf4	TfIIFalpha	1261965	1257240	FBpp0113081	FBpp0081216	0	0	0	0	0	0	0.9	0.649	0.963
RpL24	Int6	1256689	1254194	FBpp0080102	FBpp0075104	0	0	0	0	0.421	0	0.9	0.161	0.947
RpII33	RpL23	1256699	1252545	FBpp0080121	FBpp0071808	0.616	0	0	0	0.835	0	0	0.384	0.957
osa	Caf1	1260813	1257917	FBpp0088543	FBpp0082511	0	0	0	0	0	0	0.9	0	0.9
eIF5B	RpS7	1264275	1260780	FBpp0301570	FBpp0088441	0	0	0	0	0	0	0.9	0	0.9
Rpb10	RpI12	1258713	1258450	FBpp0084067	FBpp0083564	0	0	0	0	0.458	0.949	0	0.514	0.985
U2af38	U2af50	1265386	1264024	FBpp0305600	FBpp0298005	0	0	0	0	0.241	0.989	0.9	0.987	0.999
Rs1	CG13096	1260575	1256269	FBpp0087865	FBpp0079306	0	0	0	0	0.898	0.794	0	0	0.978
APC10	Rpn7	1259734	1258514	FBpp0086107	FBpp0083687	0	0	0	0	0	0	0.9	0	0.9
U3-55K	CG11837	1260974	1259054	FBpp0090943	FBpp0084729	0	0	0	0	0.736	0.801	0	0	0.945
tum	feo	1260054	1253262	FBpp0086767	FBpp0073266	0	0	0	0	0.909	0.099	0	0.965	0.996
Tom40	mge	1265484	1253144	FBpp0305890	FBpp0073033	0	0	0	0	0.247	0.807	0.72	0.9	0.995
Rpt5	Rpt3	1258601	1253271	FBpp0083843	FBpp0073292	0	0	0.483	0.918	0.862	0.992	0.94	0.834	0.999
l(3)72Dn	CG13096	1265435	1256269	FBpp0305742	FBpp0079306	0	0	0	0	0.794	0.797	0	0.217	0.964
RpS7	Trip1	1260780	1255973	FBpp0088441	FBpp0078689	0	0	0	0	0.524	0	0.9	0	0.95
RpS19b	RpS20	1258633	1258356	FBpp0083905	FBpp0083371	0	0	0	0	0.939	0.88	0.9	0.651	0.999
cmet	Spc105R	1265051	1264434	FBpp0304511	FBpp0302830	0	0	0	0	0.743	0	0.9	0.299	0.98
Prosbeta7	Rpt4R	1255873	1254534	FBpp0078448	FBpp0075772	0	0	0	0	0.538	0.611	0.427	0.543	0.946
Pde9	bur	1264716	1262838	FBpp0303421	FBpp0290556	0	0	0	0	0	0	0.9	0.253	0.922
Lis-1	fzy	1259871	1256826	FBpp0086375	FBpp0080391	0	0	0.307	0.634	0	0	0.9	0.048	0.91
Trip1	eIF-4E	1255973	1254741	FBpp0078689	FBpp0076215	0	0	0	0	0.188	0	0.9	0.515	0.957
Khc	Gl	1259848	1254391	FBpp0086328	FBpp0075498	0	0	0	0	0.123	0.727	0.9	0.968	0.999
RpL40	Int6	1255216	1254194	FBpp0077159	FBpp0075104	0	0	0	0	0.668	0.123	0.9	0.166	0.972
Tfb1	RpII18	1260011	1255865	FBpp0086676	FBpp0078433	0	0	0	0	0	0	0.9	0.064	0.902
cdc2c	RpL40	1262553	1255216	FBpp0289675	FBpp0077159	0	0	0	0	0	0.186	0.9	0	0.915
dia	Rho1	1263763	1259864	FBpp0297103	FBpp0086354	0	0	0	0	0	0.807	0.474	0.87	0.985
Prosalpha7	mr	1260924	1252684	FBpp0089041	FBpp0072065	0	0	0	0	0	0	0.9	0	0.9
Cpsf160	CG6015	1260940	1258461	FBpp0089163	FBpp0083581	0	0	0	0	0	0	0.9	0	0.9
U3-55K	dbe	1260974	1255493	FBpp0090943	FBpp0077694	0	0	0	0	0.609	0.899	0	0.557	0.98
MED17	MED15	1258152	1255511	FBpp0082980	FBpp0077722	0	0	0	0	0	0.648	0.9	0.553	0.982
RpS30	RpL8	1258361	1253036	FBpp0083376	FBpp0072801	0	0	0	0	0.998	0.466	0.9	0.091	0.999
Cdc42	cdc2c	1264247	1262553	FBpp0301153	FBpp0289675	0	0	0	0	0	0.091	0	0.932	0.936
Rpn3	Cdc16	1263067	1258570	FBpp0291495	FBpp0083769	0	0	0	0	0	0	0.9	0.052	0.901
Rpt5	Rpn7	1258601	1258514	FBpp0083843	FBpp0083687	0	0	0	0	0.908	0.993	0.94	0.326	0.999
CG6610	CG10418	1255007	1254485	FBpp0076756	FBpp0075686	0	0	0	0	0.875	0.999	0.9	0.693	0.999
RpII18	TH1	1255865	1253680	FBpp0078433	FBpp0074080	0	0	0	0	0	0	0.9	0	0.9
CG6937	pit	1258496	1258455	FBpp0083659	FBpp0083572	0	0	0	0	0.919	0.941	0	0.084	0.995
Taf4	e(y)1	1261965	1253766	FBpp0113081	FBpp0074237	0	0	0	0	0	0.967	0.9	0.955	0.999
Pp2A-29B	RpS16	1263817	1252527	FBpp0297239	FBpp0071766	0	0	0	0	0	0	0.9	0	0.9
CG5728	dbe	1258691	1255493	FBpp0084016	FBpp0077694	0	0	0	0	0.748	0.895	0	0.54	0.986
CG3689	CG6015	1261378	1258461	FBpp0110163	FBpp0083581	0	0	0	0	0.108	0	0.9	0	0.906
RpLP0-like	RpL23	1260404	1252545	FBpp0087511	FBpp0071808	0.367	0	0	0	0.84	0.789	0	0.439	0.986
spt4	dre4	1260142	1253008	FBpp0086953	FBpp0072743	0	0	0	0	0	0.855	0.9	0.94	0.999
RpI1	CG5728	1259990	1258691	FBpp0086640	FBpp0084016	0	0	0	0	0.995	0.333	0	0.156	0.996
eIF5	RpL23A	1253623	1252987	FBpp0073947	FBpp0072687	0	0	0	0	0.164	0	0.9	0	0.912
eIF5B	RpS30	1264275	1258361	FBpp0301570	FBpp0083376	0	0	0	0	0	0	0.9	0	0.9
Rpn11	Prosalpha3	1255962	1252361	FBpp0078664	FBpp0071451	0	0	0	0	0.886	0.992	0.981	0.196	0.999
Rpt4R	Prosalpha3	1254534	1252361	FBpp0075772	FBpp0071451	0	0	0	0	0.744	0.792	0.427	0.257	0.974
Rs1	CG6937	1260575	1258496	FBpp0087865	FBpp0083659	0	0	0	0	0.806	0.949	0	0.142	0.99
brm	Caf1	1264609	1257917	FBpp0303193	FBpp0082511	0	0	0	0	0.186	0.124	0.9	0.573	0.965
l(3)72Dn	CG11030	1265435	1265148	FBpp0305742	FBpp0304812	0	0	0	0	0.744	0.85	0	0.167	0.965
MED15	kto	1255511	1253968	FBpp0077722	FBpp0074653	0	0	0	0	0	0	0.9	0.544	0.952
CG7993	Rbm13	1258156	1252236	FBpp0082984	FBpp0071198	0	0	0	0	0.963	0	0	0	0.963
APC10	Prosalpha3	1259734	1252361	FBpp0086107	FBpp0071451	0	0	0	0	0	0	0.9	0	0.9
alien	Prosbeta7	1264847	1255873	FBpp0303869	FBpp0078448	0	0	0	0	0.641	0.788	0.561	0	0.963
CG7993	CG4364	1258156	1256341	FBpp0082984	FBpp0079445	0	0	0	0	0.971	0.949	0	0.193	0.998
U2af50	glo	1264024	1260880	FBpp0298005	FBpp0088856	0	0	0	0	0	0.093	0.9	0.205	0.921
Gdi	Rab5	1263837	1255369	FBpp0297299	FBpp0077473	0	0	0	0	0.158	0.951	0	0.872	0.994
RpI1	Rpb10	1259990	1258713	FBpp0086640	FBpp0084067	0	0	0	0	0.086	0.951	0	0.727	0.986
mars	Gl	1262842	1254391	FBpp0290601	FBpp0075498	0	0	0	0	0	0	0.9	0.285	0.925
RpS7	Int6	1260780	1254194	FBpp0088441	FBpp0075104	0	0	0	0	0.555	0	0.9	0.136	0.958
eIF-4E	RpS16	1254741	1252527	FBpp0076215	FBpp0071766	0	0	0	0	0.149	0	0.9	0.222	0.928
CG11837	CG7006	1259054	1258721	FBpp0084729	FBpp0084082	0	0	0	0	0.97	0	0	0	0.97
Snr1	dalao	1255812	1252252	FBpp0078331	FBpp0071235	0	0	0	0	0.213	0.993	0.981	0.843	0.999
RpLP0-like	mRpL24	1260404	1255977	FBpp0087511	FBpp0078694	0.273	0	0	0	0.876	0.696	0	0.439	0.982
Ssrp	Rtf1	1252734	1252506	FBpp0072151	FBpp0071731	0	0	0	0	0.104	0.81	0	0.762	0.955
Prosbeta7	ida	1255873	1253137	FBpp0078448	FBpp0073018	0	0	0	0	0	0	0.9	0	0.9
cdc2c	RnrS	1262553	1260247	FBpp0289675	FBpp0087152	0	0	0	0	0.979	0.159	0	0.609	0.992
Prosalpha5	ida	1259718	1253137	FBpp0086066	FBpp0073018	0	0	0	0	0	0	0.9	0	0.9
mor	dalao	1258004	1252252	FBpp0082692	FBpp0071235	0	0	0	0	0.338	0.962	0.968	0.911	0.999
CG1671	CG6937	1260383	1258496	FBpp0087461	FBpp0083659	0	0	0	0	0.844	0	0	0.63	0.94
bur	CG4364	1262838	1256341	FBpp0290556	FBpp0079445	0	0	0	0	0.935	0	0	0.165	0.943
RpS16	Ost48	1252527	1252283	FBpp0071766	FBpp0071279	0	0	0	0	0.188	0	0.9	0	0.915
CG11985	CG6610	1257380	1255007	FBpp0081484	FBpp0076756	0	0	0	0	0.887	0.212	0	0	0.907
RnrS	Mcm6	1260247	1252089	FBpp0087152	FBpp0070913	0	0	0	0	0.941	0	0	0.15	0.948
RpL21	Tctp	1264797	1257547	FBpp0303728	FBpp0081820	0	0	0	0	0.976	0	0	0	0.976
Pde9	CG11811	1264716	1254642	FBpp0303421	FBpp0075994	0	0	0	0	0	0	0.9	0	0.9
me31B	Rat1	1256409	1256123	FBpp0079565	FBpp0078973	0	0	0	0	0.147	0.753	0	0.596	0.907
RpL21	eIF5	1264797	1253623	FBpp0303728	FBpp0073947	0	0	0	0	0.208	0	0.9	0	0.917
Caf1	dalao	1257917	1252252	FBpp0082511	FBpp0071235	0	0	0	0	0.139	0	0.9	0.186	0.923
FBpp0303792	snRNP-U1-C	1264823	1258236	FBpp0303792	FBpp0083134	0	0	0	0	0.122	0.953	0.825	0.986	0.999
glo	CG6015	1260880	1258461	FBpp0088856	FBpp0083581	0	0	0	0	0.125	0	0.9	0	0.908
Rpb7	TfIIFalpha	1257949	1257240	FBpp0082591	FBpp0081216	0	0	0	0	0	0.865	0.9	0.902	0.998
Pp2A-29B	RpLP2	1263817	1260973	FBpp0297239	FBpp0089424	0	0	0	0	0	0	0.9	0	0.9
Tfb1	RpII33	1260011	1256699	FBpp0086676	FBpp0080121	0	0	0	0	0.102	0.423	0.9	0.141	0.949
RpLP0-like	RpL8	1260404	1253036	FBpp0087511	FBpp0072801	0.383	0	0	0	0.852	0.79	0	0.439	0.987
Surf6	CG4364	1258313	1256341	FBpp0083263	FBpp0079445	0	0	0	0	0.755	0	0	0.69	0.921
B52	CG16941	1264130	1258065	FBpp0300515	FBpp0082817	0	0	0	0	0.126	0.199	0.9	0.107	0.929
RpL10Aa	eIF5	1257906	1253623	FBpp0082483	FBpp0073947	0	0	0	0	0.084	0	0.9	0	0.904
Prosbeta5	Rpn1	1260336	1253972	FBpp0087319	FBpp0074662	0	0	0	0	0.202	0.925	0.9	0.52	0.996
Ras85D	Dsor1	1257444	1252261	FBpp0081600	FBpp0071248	0	0	0	0	0	0.89	0	0.903	0.989
RpL24	RpL40	1256689	1255216	FBpp0080102	FBpp0077159	0	0	0	0	0.987	0.974	0.9	0.554	0.999
RpI12	RpII33	1258450	1256699	FBpp0083564	FBpp0080121	0	0	0	0	0.091	0.949	0	0.286	0.964
CG16941	Srp54	1258065	1256358	FBpp0082817	FBpp0079471	0	0	0	0	0.201	0	0.9	0.065	0.918
eIF5B	Trip1	1264275	1255973	FBpp0301570	FBpp0078689	0	0	0	0	0	0.888	0.9	0.558	0.994
cdc2	Dsor1	1256446	1252261	FBpp0079641	FBpp0071248	0	0	0.45	0.693	0	0.45	0.9	0.834	0.962
RpII33	Ssrp	1256699	1252734	FBpp0080121	FBpp0072151	0	0	0	0	0.211	0	0.9	0.426	0.95
RpL24	eIF-4E	1256689	1254741	FBpp0080102	FBpp0076215	0	0	0	0	0.17	0	0.9	0	0.913
Prosalpha5	fzy	1259718	1256826	FBpp0086066	FBpp0080391	0	0	0	0	0	0	0.9	0.114	0.907
Rpt5	fzy	1258601	1256826	FBpp0083843	FBpp0080391	0	0	0	0	0	0	0.9	0	0.9
B52	Rpb7	1264130	1257949	FBpp0300515	FBpp0082591	0	0	0	0	0	0	0.9	0	0.9
RpS7	eIF-4E	1260780	1254741	FBpp0088441	FBpp0076215	0	0	0	0	0.225	0	0.9	0.05	0.919
Rpt4	fzy	1263684	1256826	FBpp0293948	FBpp0080391	0	0	0	0	0.142	0	0.9	0.048	0.911
Elongin-C	Ssrp	1259564	1252734	FBpp0085724	FBpp0072151	0	0	0	0	0	0	0.9	0	0.9
RpL21	Int6	1264797	1254194	FBpp0303728	FBpp0075104	0	0	0	0	0.668	0	0.9	0.155	0.969
RpL30	CG6937	1263129	1258496	FBpp0291653	FBpp0083659	0	0	0	0	0	0.951	0	0	0.951
Srp54	CG10418	1256358	1254485	FBpp0079471	FBpp0075686	0	0	0	0	0	0	0.9	0	0.9
RpLP2	RpS15Aa	1260973	1253449	FBpp0089424	FBpp0073623	0	0	0	0	0.818	0.808	0.9	0.527	0.998
CG5728	CG5589	1258691	1254112	FBpp0084016	FBpp0074936	0	0	0	0	0.909	0.278	0	0.691	0.978
CG5033	CG1671	1260801	1260383	FBpp0088519	FBpp0087461	0	0	0	0	0.982	0	0	0	0.982
RpS15	RpS26	1259818	1256945	FBpp0086269	FBpp0080641	0	0	0	0	0.996	0.993	0.9	0.908	0.999
dre4	Rtf1	1253008	1252506	FBpp0072743	FBpp0071731	0	0	0	0	0.11	0.808	0	0.848	0.971
mRpL24	RpL8	1255977	1253036	FBpp0078694	FBpp0072801	0.616	0	0	0	0.968	0.696	0	0.439	0.997
RpS8	RpS19b	1261216	1258633	FBpp0099686	FBpp0083905	0	0	0	0	0.97	0.885	0.9	0.589	0.999
eIF5B	Int6	1264275	1254194	FBpp0301570	FBpp0075104	0	0	0	0	0	0	0.9	0.092	0.905
CG7006	CG5800	1258721	1253760	FBpp0084082	FBpp0074227	0	0	0	0	0.727	0.693	0	0.147	0.922
Rpn3	Rpn1	1263067	1253972	FBpp0291495	FBpp0074662	0	0	0	0	0.981	0.986	0.939	0.53	0.999
eIF5B	RpLP2	1264275	1260973	FBpp0301570	FBpp0089424	0	0	0	0	0	0	0.9	0.075	0.903
alien	Prosalpha7	1264847	1260924	FBpp0303869	FBpp0089041	0	0	0	0	0.493	0.788	0.561	0.125	0.953
Cnot4	eIF4AIII	1264894	1257290	FBpp0304028	FBpp0081324	0	0	0	0	0	0	0.9	0	0.9
Neb-cGP	l(1)G0230	1265238	1265225	FBpp0305168	FBpp0305117	0	0	0	0	0.957	0	0.324	0	0.969
l(2)06225	ATPsyn-b	1263770	1254705	FBpp0297136	FBpp0076134	0	0	0	0	0.996	0.914	0.9	0.267	0.999
CG6015	TfIIFalpha	1258461	1257240	FBpp0083581	FBpp0081216	0	0	0	0	0.124	0	0.9	0.516	0.953
fzy	Rpn1	1256826	1253972	FBpp0080391	FBpp0074662	0	0	0	0	0	0	0.9	0	0.9
Prosbeta5	Cdc16	1260336	1258570	FBpp0087319	FBpp0083769	0	0	0	0	0	0	0.9	0	0.9
RpL21	eIF4AIII	1264797	1257290	FBpp0303728	FBpp0081324	0	0	0	0	0.137	0.097	0.9	0.075	0.918
Rab21	Rbsn-5	1262328	1256220	FBpp0289181	FBpp0079203	0	0	0	0	0	0	0	0.92	0.92
RpLP2	RpL23	1260973	1252545	FBpp0089424	FBpp0071808	0	0	0	0	0.999	0.975	0.9	0.151	0.999
RpII33	SmD1	1256699	1254483	FBpp0080121	FBpp0075684	0	0	0	0	0.614	0	0.9	0	0.959
Rpt2	Rpn9	1258634	1258612	FBpp0083906	FBpp0083860	0	0	0	0	0.786	0.983	0.94	0.846	0.999
neb	feo	1257064	1253262	FBpp0080864	FBpp0073266	0	0	0	0	0.504	0.281	0	0.91	0.965
Tor	SNF1A	1256625	1251730	FBpp0080003	FBpp0070208	0	0	0	0	0	0.182	0.8	0.904	0.983
Khc	adp	1259848	1259651	FBpp0086328	FBpp0085923	0	0	0	0	0	0	0	0.94	0.94
RpL10Aa	eIF3-S10	1257906	1255925	FBpp0082483	FBpp0078584	0	0	0	0	0.11	0	0.9	0.163	0.919
Rpn3	Rpn9	1263067	1258612	FBpp0291495	FBpp0083860	0	0	0	0	0.946	0.989	0.94	0.849	0.999
RpL21	RpL24	1264797	1256689	FBpp0303728	FBpp0080102	0	0	0	0	0.999	0.998	0.9	0.726	0.999
Ns2	CG1575	1259716	1252182	FBpp0086063	FBpp0071102	0	0	0	0	0.695	0.901	0	0.207	0.973
Prosalpha5	Rpt5	1259718	1258601	FBpp0086066	FBpp0083843	0	0	0	0	0.6	0.985	0.94	0.257	0.999
RpLP0-like	RpS15Aa	1260404	1253449	FBpp0087511	FBpp0073623	0.267	0	0	0	0.936	0.695	0	0.439	0.99
CG11030	U3-55K	1265148	1260974	FBpp0304812	FBpp0090943	0	0	0	0	0.877	0	0	0.517	0.938
Nop56	Nmd3	1258479	1251820	FBpp0083625	FBpp0070409	0	0	0	0	0.939	0	0	0.536	0.97
sec8	sktl	1255808	1252385	FBpp0078326	FBpp0071491	0	0	0	0	0	0.808	0	0.536	0.907
Mat89Ba	CG7246	1258024	1252285	FBpp0082727	FBpp0071288	0	0	0	0	0.816	0.93	0	0.146	0.988
SmB	Prp19	1263481	1259642	FBpp0293061	FBpp0085902	0	0	0	0	0.416	0.953	0	0.198	0.976
MED21	MED7	1261887	1257523	FBpp0112462	FBpp0081787	0	0	0	0	0.07	0.94	0.9	0.959	0.999
TfIIFalpha	CG10418	1257240	1254485	FBpp0081216	FBpp0075686	0	0	0	0	0	0	0.9	0	0.9
SmB	CG3605	1263481	1255308	FBpp0293061	FBpp0077353	0	0	0	0	0.068	0.949	0.9	0.201	0.995
APC10	Cdc16	1259734	1258570	FBpp0086107	FBpp0083769	0	0	0	0	0	0.981	0.9	0.911	0.999
Rbsn-5	Rab5	1256220	1255369	FBpp0079203	FBpp0077473	0	0	0	0	0	0.79	0.9	0.977	0.999
l(2)06225	CG7580	1263770	1254140	FBpp0297136	FBpp0074984	0	0	0	0	0.999	0	0	0.726	0.999
glo	CG16941	1260880	1258065	FBpp0088856	FBpp0082817	0	0	0	0	0.127	0	0.9	0	0.908
l(1)G0230	ATPsyn-b	1265225	1254705	FBpp0305117	FBpp0076134	0	0	0	0	0.996	0.944	0.9	0.591	0.999
CG4364	CG13096	1256341	1256269	FBpp0079445	FBpp0079306	0	0	0	0	0.782	0.797	0	0.225	0.962
U2af38	TfIIFalpha	1265386	1257240	FBpp0305600	FBpp0081216	0	0	0	0	0	0	0.9	0	0.9
B52	RpII18	1264130	1255865	FBpp0300515	FBpp0078433	0	0	0	0	0.095	0	0.9	0	0.905
CG7993	CG5589	1258156	1254112	FBpp0082984	FBpp0074936	0	0	0	0	0.943	0	0	0.167	0.95
Lis-1	ctp	1259871	1251963	FBpp0086375	FBpp0070672	0	0	0	0	0	0.097	0.968	0.693	0.99
CG7006	pit	1258721	1258455	FBpp0084082	FBpp0083572	0	0	0	0	0.911	0.693	0	0.147	0.974
RpI1	RpL8	1259990	1253036	FBpp0086640	FBpp0072801	0.616	0	0	0	0.619	0.093	0	0.439	0.915
RpII18	CG10754	1255865	1254479	FBpp0078433	FBpp0075676	0	0	0	0	0.102	0	0.9	0	0.906
CG3689	CG16941	1261378	1258065	FBpp0110163	FBpp0082817	0	0	0	0	0	0	0.9	0	0.9
RpS15	RpL40	1259818	1255216	FBpp0086269	FBpp0077159	0	0	0	0	0.999	0.881	0.9	0.222	0.999
RpS13	eIF-5A	1256282	1252696	FBpp0079328	FBpp0072081	0	0	0	0	0.811	0.463	0	0.107	0.901
pit	CG9246	1258455	1257129	FBpp0083572	FBpp0081001	0	0	0	0	0.979	0.715	0	0	0.993
Pp2A-29B	RpL23A	1263817	1252987	FBpp0297239	FBpp0072687	0	0	0	0	0	0	0.9	0	0.9
Prosalpha5	Prosbeta7	1259718	1255873	FBpp0086066	FBpp0078448	0	0	0	0	0.997	0.985	0.981	0.714	0.999
Cpsf160	CG1109	1260940	1255828	FBpp0089163	FBpp0078362	0	0	0	0	0	0.953	0.8	0.537	0.995
Taf4	Rpb10	1261965	1258713	FBpp0113081	FBpp0084067	0	0	0	0	0	0	0.9	0.041	0.9
U3-55K	CG5589	1260974	1254112	FBpp0090943	FBpp0074936	0	0	0	0	0.744	0	0	0.63	0.901
Pp2A-29B	RpL30	1263817	1263129	FBpp0297239	FBpp0291653	0	0	0	0	0	0	0.9	0	0.9
FBpp0303792	Rpb10	1264823	1258713	FBpp0303792	FBpp0084067	0	0	0	0	0	0	0.9	0	0.9
Pp2A-29B	RpS19b	1263817	1258633	FBpp0297239	FBpp0083905	0	0	0	0	0	0	0.9	0	0.9
atms	dre4	1255896	1253008	FBpp0078508	FBpp0072743	0	0	0	0	0	0.898	0.9	0.178	0.99
Mcm2	CG1575	1257284	1252182	FBpp0081317	FBpp0071102	0	0	0	0	0.137	0.93	0	0	0.937
Rpb10	Nelf-E	1258713	1254815	FBpp0084067	FBpp0076374	0	0	0	0	0	0	0.9	0	0.9
CkIIbeta	glu	1260936	1256871	FBpp0089135	FBpp0080489	0	0	0	0	0	0	0.9	0	0.9
eIF5	RpL23	1253623	1252545	FBpp0073947	FBpp0071808	0	0	0	0	0.095	0	0.9	0	0.905
cdc2c	fzy	1262553	1256826	FBpp0289675	FBpp0080391	0	0	0	0	0.25	0.784	0	0.984	0.997
RpL21	RpS26	1264797	1256945	FBpp0303728	FBpp0080641	0	0	0	0	0.981	0.379	0.9	0.522	0.999
Rpn1	ida	1253972	1253137	FBpp0074662	FBpp0073018	0	0	0	0	0	0	0.9	0	0.9
U2af38	RpII33	1265386	1256699	FBpp0305600	FBpp0080121	0	0	0	0	0.224	0	0.9	0	0.919
B52	Srp54	1264130	1256358	FBpp0300515	FBpp0079471	0	0	0	0	0.169	0.181	0.9	0.551	0.965
glo	CG11985	1260880	1257380	FBpp0088856	FBpp0081484	0	0	0	0	0	0	0.9	0	0.9
Rpt2	Rpt4R	1258634	1254534	FBpp0083906	FBpp0075772	0	0	0.496	0.917	0.744	0.978	0.832	0.792	0.999
glo	Rpb7	1260880	1257949	FBpp0088856	FBpp0082591	0	0	0	0	0	0	0.9	0	0.9
CG9246	CG1785	1257129	1252234	FBpp0081001	FBpp0071193	0	0	0	0	0.922	0	0	0	0.922
CG7006	CG9630	1258721	1257309	FBpp0084082	FBpp0081355	0	0	0	0	0.483	0.93	0	0.225	0.969
CG6937	CG5800	1258496	1253760	FBpp0083659	FBpp0074227	0	0	0	0	0.66	0.755	0	0.084	0.917
SmB	CG3689	1263481	1261378	FBpp0293061	FBpp0110163	0	0	0	0	0.121	0	0.9	0	0.908
Pop2	me31B	1262465	1256409	FBpp0289500	FBpp0079565	0	0	0	0	0.195	0.911	0	0.802	0.984
CkIIbeta	Mat89Ba	1260936	1258024	FBpp0089135	FBpp0082727	0	0	0	0	0	0.86	0	0.517	0.929
dup	geminin	1259926	1259421	FBpp0086519	FBpp0085480	0	0	0	0	0.28	0.953	0	0.913	0.996
FBpp0304260	RpS7	1264959	1260780	FBpp0304260	FBpp0088441	0	0	0	0	0.447	0	0.9	0.169	0.95
CG11180	Rbm13	1259472	1252236	FBpp0085566	FBpp0071198	0	0	0	0	0.945	0	0	0	0.945
APC10	Rpn11	1259734	1255962	FBpp0086107	FBpp0078664	0	0	0	0	0	0	0.9	0	0.9
Prp19	SmD1	1259642	1254483	FBpp0085902	FBpp0075684	0	0	0	0	0.267	0.953	0	0.165	0.968
U2af38	CG10754	1265386	1254479	FBpp0305600	FBpp0075676	0	0	0	0	0.367	0.981	0.9	0.103	0.998
CG5728	CG2875	1258691	1251895	FBpp0084016	FBpp0070561	0	0	0	0	0.929	0.9	0	0.693	0.997
RpS26	RpL40	1256945	1255216	FBpp0080641	FBpp0077159	0	0	0	0	0.999	0.88	0.9	0.199	0.999
cmet	cdc2	1265051	1256446	FBpp0304511	FBpp0079641	0	0	0	0	0.383	0.5	0	0.726	0.908
RpII33	Nelf-E	1256699	1254815	FBpp0080121	FBpp0076374	0	0	0	0	0.136	0	0.9	0.318	0.935
Lk6	sty	1257639	1253129	FBpp0082008	FBpp0073004	0	0	0	0	0	0.099	0.9	0.889	0.989
CG4849	RpS16	1258999	1252527	FBpp0084626	FBpp0071766	0.108	0	0	0	0.487	0.797	0	0.42	0.938
CG4849	RpII33	1258999	1256699	FBpp0084626	FBpp0080121	0.386	0	0	0	0.787	0	0.9	0.439	0.991
dbe	CG7246	1255493	1252285	FBpp0077694	FBpp0071288	0	0	0	0	0.509	0.899	0	0.119	0.952
CG5033	CG2875	1260801	1251895	FBpp0088519	FBpp0070561	0	0	0	0	0.958	0	0	0	0.958
U2af50	CG3605	1264024	1255308	FBpp0298005	FBpp0077353	0	0	0	0	0.074	0.873	0.9	0.713	0.996
CG42708	Gfat2	1263231	1259019	FBpp0292103	FBpp0084666	0	0	0	0	0	0	0.9	0.159	0.912
Rpn3	Rpt2	1263067	1258634	FBpp0291495	FBpp0083906	0	0	0	0	0.987	0.985	0.94	0.713	0.999
cmet	Spc25	1265051	1257734	FBpp0304511	FBpp0082158	0	0	0	0	0.136	0	0.9	0.394	0.943
APC10	RpL40	1259734	1255216	FBpp0086107	FBpp0077159	0	0	0	0	0	0.091	0.9	0.061	0.907
Ef1beta	RpS26	1265236	1256945	FBpp0305165	FBpp0080641	0	0	0	0	0.907	0	0	0	0.907
FBpp0303792	CG3689	1264823	1261378	FBpp0303792	FBpp0110163	0	0	0	0	0.069	0.12	0.9	0	0.91
Vav	tum	1261825	1260054	FBpp0112228	FBpp0086767	0	0	0	0	0	0.094	0.9	0.407	0.941
MED21	MED6	1261887	1257465	FBpp0112462	FBpp0081639	0	0	0	0	0.151	0.981	0.9	0.907	0.999
mor	Caf1	1258004	1257917	FBpp0082692	FBpp0082511	0	0	0	0	0	0	0.9	0.167	0.913
Taf2	Taf8	1254681	1253790	FBpp0076090	FBpp0074288	0	0	0	0	0	0.981	0.72	0.905	0.999
Mtor	Nup214	1265124	1252592	FBpp0304737	FBpp0071905	0	0	0	0	0.243	0	0.9	0.608	0.967
RpLP0-like	CG13096	1260404	1256269	FBpp0087511	FBpp0079306	0	0	0	0	0.934	0.796	0	0.138	0.987
alien	CSN7	1264847	1260549	FBpp0303869	FBpp0087821	0	0	0	0	0.207	0.995	0.9	0.665	0.999
SmB	TfIIFalpha	1263481	1257240	FBpp0293061	FBpp0081216	0	0	0	0	0	0	0.9	0	0.9
RpS20	eIF-5A	1258356	1252696	FBpp0083371	FBpp0072081	0	0	0	0	0.908	0.463	0	0.105	0.952
emb	Nmd3	1256259	1251820	FBpp0079278	FBpp0070409	0	0	0	0	0.063	0.895	0	0.956	0.995
Mi-2	TH1	1261232	1253680	FBpp0099808	FBpp0074080	0	0	0	0	0	0	0.9	0	0.9
Rpb7	Nelf-E	1257949	1254815	FBpp0082591	FBpp0076374	0	0	0	0	0.104	0	0.9	0.11	0.913
Tfb1	Nelf-E	1260011	1254815	FBpp0086676	FBpp0076374	0	0	0	0	0	0	0.9	0	0.9
RpLP2	RpS13	1260973	1256282	FBpp0089424	FBpp0079328	0	0	0	0	0.999	0.893	0.9	0.064	0.999
U3-55K	CG2875	1260974	1251895	FBpp0090943	FBpp0070561	0	0	0	0	0.838	0.949	0	0.689	0.997
RpL21	mRpL24	1264797	1255977	FBpp0303728	FBpp0078694	0	0	0	0	0.758	0.789	0	0.21	0.956
pasha	RpII33	1259292	1256699	FBpp0085181	FBpp0080121	0	0	0	0	0	0	0.9	0	0.9
B52	Cpsf160	1264130	1260940	FBpp0300515	FBpp0089163	0	0	0	0	0	0	0.9	0.112	0.907
FBpp0304260	RpL30	1264959	1263129	FBpp0304260	FBpp0291653	0.196	0	0	0	0.416	0.116	0.9	0.329	0.967
Gl	pav	1254391	1253172	FBpp0075498	FBpp0073083	0	0	0	0	0	0	0.9	0.341	0.931
Vav	Rho1	1261825	1259864	FBpp0112228	FBpp0086354	0	0	0	0	0	0.175	0.945	0.825	0.991
cmet	Klp61F	1265051	1252953	FBpp0304511	FBpp0072616	0	0	0	0.649	0.908	0.46	0.72	0.948	0.989
RpS13	Int6	1256282	1254194	FBpp0079328	FBpp0075104	0	0	0	0	0.308	0	0.9	0	0.927
SmB	CG9548	1263481	1256082	FBpp0293061	FBpp0078894	0	0	0	0	0.518	0.097	0.9	0	0.952
RpL30	RpS15	1263129	1259818	FBpp0291653	FBpp0086269	0	0	0	0	0.999	0	0.9	0.33	0.999
SrpRbeta	RpS19b	1265517	1258633	FBpp0306023	FBpp0083905	0	0	0	0	0	0	0.9	0	0.9
RpL8	RpL23	1253036	1252545	FBpp0072801	FBpp0071808	0.616	0	0	0	0.999	0.998	0.9	0.469	0.999
CG16941	CG11985	1258065	1257380	FBpp0082817	FBpp0081484	0	0	0	0	0	0	0.9	0.226	0.919
Rpn3	Rpt5	1263067	1258601	FBpp0291495	FBpp0083843	0	0	0	0	0.877	0.985	0.94	0.837	0.999
CG7993	Nmd3	1258156	1251820	FBpp0082984	FBpp0070409	0	0	0	0	0.946	0	0	0.671	0.981
RpS19b	Trip1	1258633	1255973	FBpp0083905	FBpp0078689	0	0	0	0	0.178	0	0.9	0	0.914
RpS30	RpL10Aa	1258361	1257906	FBpp0083376	FBpp0082483	0	0	0	0	0.744	0.36	0.9	0.141	0.984
RpS8	RpS30	1261216	1258361	FBpp0099686	FBpp0083376	0	0	0	0	0.997	0.992	0.9	0.101	0.999
Cnot4	eIF-4E	1264894	1254741	FBpp0304028	FBpp0076215	0	0	0	0	0.128	0	0.9	0.256	0.929
RpII18	dre4	1255865	1253008	FBpp0078433	FBpp0072743	0	0	0	0	0	0	0.9	0.088	0.904
Lis-1	smt3	1259871	1256128	FBpp0086375	FBpp0078984	0	0	0	0	0	0.373	0	0.847	0.9
RpS15	RpL23	1259818	1252545	FBpp0086269	FBpp0071808	0.616	0	0	0	0.999	0	0.9	0.451	0.999
FBpp0305828	l(2)06225	1265463	1263770	FBpp0305828	FBpp0297136	0	0	0	0	0.586	0.795	0.923	0.511	0.996
Csl4	Rrp45	1256532	1253707	FBpp0079813	FBpp0074129	0	0	0.202	0	0.275	0.953	0.9	0.943	0.999
Rpt3	mr	1253271	1252684	FBpp0073292	FBpp0072065	0	0	0	0	0	0.068	0.9	0.068	0.905
TfIIFalpha	Nelf-E	1257240	1254815	FBpp0081216	FBpp0076374	0	0	0	0	0	0	0.9	0.351	0.932
Rpb10	CG16941	1258713	1258065	FBpp0084067	FBpp0082817	0	0	0	0	0	0	0.9	0	0.9
TfIIFalpha	CG3605	1257240	1255308	FBpp0081216	FBpp0077353	0	0	0	0	0.256	0	0.9	0	0.922
CG6937	CG7993	1258496	1258156	FBpp0083659	FBpp0082984	0	0	0	0	0.975	0.949	0	0.465	0.999
Pgk	Pglym78	1264758	1259064	FBpp0303562	FBpp0084753	0	0	0	0	0.981	0.593	0.966	0.939	0.999
RpS7	RpS16	1260780	1252527	FBpp0088441	FBpp0071766	0	0	0	0	0.999	0.994	0.9	0.151	0.999
CG4364	Nmd3	1256341	1251820	FBpp0079445	FBpp0070409	0	0	0	0	0.938	0	0	0.64	0.976
RpL21	RpS7	1264797	1260780	FBpp0303728	FBpp0088441	0	0	0	0	0.998	0.458	0.9	0.155	0.999
snRNP-U1-C	SmD1	1258236	1254483	FBpp0083134	FBpp0075684	0	0	0	0	0.614	0.953	0	0.791	0.995
RpS7	Ost48	1260780	1252283	FBpp0088441	FBpp0071279	0	0	0	0	0	0	0.9	0	0.9
CG1109	snama	1255828	1252739	FBpp0078362	FBpp0072158	0	0	0	0	0	0.949	0	0.506	0.973
MED15	MED16	1255511	1252483	FBpp0077722	FBpp0071684	0	0	0	0	0	0.807	0.9	0.52	0.989
atms	Rtf1	1255896	1252506	FBpp0078508	FBpp0071731	0	0	0	0	0.067	0.94	0	0.761	0.985
hyx	Spt6	1262542	1252064	FBpp0289644	FBpp0070861	0	0	0	0	0.13	0.299	0.72	0.505	0.904
B52	CG10754	1264130	1254479	FBpp0300515	FBpp0075676	0	0	0	0	0.183	0.481	0.9	0.143	0.958
SrpRbeta	RpS15Aa	1265517	1253449	FBpp0306023	FBpp0073623	0	0	0	0	0.159	0	0.9	0	0.912
pit	CG4364	1258455	1256341	FBpp0083572	FBpp0079445	0	0	0	0	0.771	0.756	0	0.105	0.945
RpS15	RpS30	1259818	1258361	FBpp0086269	FBpp0083376	0	0	0	0	0.999	0.993	0.9	0.124	0.999
cdc2c	APC10	1262553	1259734	FBpp0289675	FBpp0086107	0	0	0	0	0	0.499	0.9	0.208	0.956
wcd	Nop56	1259840	1258479	FBpp0086314	FBpp0083625	0	0	0	0	0.967	0.775	0	0.518	0.996
RpL10Aa	RpS13	1257906	1256282	FBpp0082483	FBpp0079328	0	0	0	0	0.929	0.808	0.9	0.418	0.999
Rpn11	Rpt4R	1255962	1254534	FBpp0078664	FBpp0075772	0	0	0	0	0.179	0.796	0.771	0.519	0.979
RpL40	sty	1255216	1253129	FBpp0077159	FBpp0073004	0	0	0	0	0	0.098	0.9	0	0.905
Cpsf160	CG10418	1260940	1254485	FBpp0089163	FBpp0075686	0	0	0	0	0	0	0.9	0	0.9
RpS15	RpS20	1259818	1258356	FBpp0086269	FBpp0083371	0.616	0	0	0	0.999	0.994	0.9	0.722	0.999
Spindly	Lis-1	1262888	1259871	FBpp0290805	FBpp0086375	0	0	0	0	0	0	0.9	0	0.9
Cdc16	RpL40	1258570	1255216	FBpp0083769	FBpp0077159	0	0	0	0	0	0.187	0.9	0	0.915
SrpRbeta	RpLP2	1265517	1260973	FBpp0306023	FBpp0089424	0	0	0	0	0	0	0.9	0	0.9
RpL30	Ost48	1263129	1252283	FBpp0291653	FBpp0071279	0	0	0	0	0	0	0.9	0	0.9
Cctgamma	CG7033	1258049	1252248	FBpp0082787	FBpp0071226	0	0	0	0.767	0.999	0.977	0.94	0.732	0.999
Mi-2	Snr1	1261232	1255812	FBpp0099808	FBpp0078331	0	0	0	0	0	0.355	0.9	0.177	0.942
CG7845	CG7006	1263138	1258721	FBpp0291670	FBpp0084082	0	0	0	0	0.853	0.9	0	0	0.984
RpS8	RpS13	1261216	1256282	FBpp0099686	FBpp0079328	0	0	0	0	0.999	0.998	0.9	0.684	0.999
CG6015	TfIIFbeta	1258461	1257522	FBpp0083581	FBpp0081786	0	0	0	0	0	0	0.9	0.517	0.949
Pp1-87B	flw	1257677	1252321	FBpp0082067	FBpp0071381	0	0	0.527	0.986	0	0.959	0.72	0.88	0.988
spt4	TH1	1260142	1253680	FBpp0086953	FBpp0074080	0	0	0	0	0	0	0.9	0.667	0.965
RpS8	RpL23A	1261216	1252987	FBpp0099686	FBpp0072687	0	0	0	0	0.998	0.809	0.9	0.559	0.999
neb	Klp61F	1257064	1252953	FBpp0080864	FBpp0072616	0	0	0	0.655	0.682	0	0.72	0.832	0.933
MED8	MED6	1259496	1257465	FBpp0085609	FBpp0081639	0	0	0	0	0.108	0.599	0.9	0.286	0.971
CG10418	CG9344	1254485	1252359	FBpp0075686	FBpp0071449	0	0	0	0	0.389	0.995	0.9	0.694	0.999
CG13096	CG2875	1256269	1251895	FBpp0079306	FBpp0070561	0	0	0	0	0.697	0.797	0	0.212	0.947
CSN6	Nedd8	1258495	1257004	FBpp0083658	FBpp0080733	0	0	0	0	0.2	0.898	0	0.312	0.938
Nopp140	Nop56	1265209	1258479	FBpp0305034	FBpp0083625	0	0	0	0	0.978	0.79	0	0.679	0.998
CG11985	Nedd8	1257380	1257004	FBpp0081484	FBpp0080733	0	0	0	0	0.995	0.091	0	0	0.995
Rpt4	Rpn11	1263684	1255962	FBpp0293948	FBpp0078664	0	0	0	0	0.762	0.993	0.94	0.568	0.999
B52	CG3605	1264130	1255308	FBpp0300515	FBpp0077353	0	0	0	0	0.102	0.337	0.9	0.093	0.938
brm	Mi-2	1264609	1261232	FBpp0303193	FBpp0099808	0	0	0	0.682	0.257	0.157	0.9	0.806	0.949
Tfb1	TH1	1260011	1253680	FBpp0086676	FBpp0074080	0	0	0	0	0	0	0.9	0	0.9
TfIIFbeta	CG11985	1257522	1257380	FBpp0081786	FBpp0081484	0	0	0	0	0	0	0.9	0	0.9
Pglym78	CG9886	1259064	1255361	FBpp0084753	FBpp0077450	0	0	0	0	0	0	0.955	0	0.955
CG9305	Sin	1256657	1255623	FBpp0080050	FBpp0077946	0	0	0	0	0	0.224	0.9	0	0.919
Taf4	Taf12	1261965	1257606	FBpp0113081	FBpp0081916	0	0	0	0	0	0.973	0.9	0.942	0.999
l(1)G0230	l(2)06225	1265225	1263770	FBpp0305117	FBpp0297136	0	0	0	0	0.995	0.77	0.923	0.515	0.999
Neb-cGP	cype	1265238	1263988	FBpp0305168	FBpp0297878	0	0	0	0	0.999	0	0	0	0.999
Int6	RpS15Aa	1254194	1253449	FBpp0075104	FBpp0073623	0	0	0	0	0.37	0	0.9	0.06	0.935
RpL21	eIF-4E	1264797	1254741	FBpp0303728	FBpp0076215	0	0	0	0	0.23	0	0.9	0.047	0.92
eIF5B	RpS16	1264275	1252527	FBpp0301570	FBpp0071766	0.069	0	0	0	0.218	0	0.9	0.384	0.949
Rpt4	mr	1263684	1252684	FBpp0293948	FBpp0072065	0	0	0	0	0	0.068	0.9	0	0.902
sw	Gl	1260775	1254391	FBpp0088428	FBpp0075498	0	0	0	0	0	0.943	0	0.993	0.999
RpS19b	RpS13	1258633	1256282	FBpp0083905	FBpp0079328	0	0	0	0	0.999	0.885	0.9	0.581	0.999
RpS15	CG4849	1259818	1258999	FBpp0086269	FBpp0084626	0.616	0	0	0	0.795	0.809	0	0.573	0.992
RpS13	RpS16	1256282	1252527	FBpp0079328	FBpp0071766	0.089	0	0	0	0.999	0.998	0.9	0.439	0.999
CG5033	CG11837	1260801	1259054	FBpp0088519	FBpp0084729	0	0	0	0	0.907	0	0	0	0.907
fzy	Prosalpha3	1256826	1252361	FBpp0080391	FBpp0071451	0	0	0	0	0	0	0.9	0	0.9
cmet	Lis-1	1265051	1259871	FBpp0304511	FBpp0086375	0	0	0	0	0	0.358	0.9	0.597	0.971
U2af38	CG6015	1265386	1258461	FBpp0305600	FBpp0083581	0	0	0	0	0.125	0	0.9	0	0.908
l(3)72Dn	U3-55K	1265435	1260974	FBpp0305742	FBpp0090943	0	0	0	0	0.744	0.949	0	0.523	0.993
MED17	MED6	1258152	1257465	FBpp0082980	FBpp0081639	0	0	0	0	0	0.777	0.9	0.78	0.994
feo	Klp61F	1253262	1252953	FBpp0073266	FBpp0072616	0	0	0	0	0.902	0.725	0	0.738	0.992
RpS30	RpS26	1258361	1256945	FBpp0083376	FBpp0080641	0	0	0	0	0.994	0.993	0.9	0.263	0.999
RpL30	RpS26	1263129	1256945	FBpp0291653	FBpp0080641	0	0	0	0	0.999	0.403	0.9	0.642	0.999
Rpn7	mr	1258514	1252684	FBpp0083687	FBpp0072065	0	0	0	0	0	0	0.9	0	0.9
cdc2	me31B	1256446	1256409	FBpp0079641	FBpp0079565	0	0	0	0	0.899	0.281	0	0	0.924
Rpb7	RpII18	1257949	1255865	FBpp0082591	FBpp0078433	0	0	0	0	0.158	0.981	0.9	0.694	0.999
Nop56	CG5800	1258479	1253760	FBpp0083625	FBpp0074227	0	0	0	0	0.825	0.483	0	0.167	0.918
MED7	kto	1257523	1253968	FBpp0081787	FBpp0074653	0	0	0	0	0	0	0.9	0.521	0.95
CG3689	SmD1	1261378	1254483	FBpp0110163	FBpp0075684	0	0	0	0	0.083	0	0.9	0	0.904
SmB	glo	1263481	1260880	FBpp0293061	FBpp0088856	0	0	0	0	0.064	0	0.9	0	0.902
U2af38	Cpsf160	1265386	1260940	FBpp0305600	FBpp0089163	0	0	0	0	0	0	0.9	0	0.9
l(3)72Dn	CG7246	1265435	1252285	FBpp0305742	FBpp0071288	0	0	0	0	0.873	0.949	0	0.514	0.996
pasha	RpII18	1259292	1255865	FBpp0085181	FBpp0078433	0	0	0	0	0	0	0.9	0	0.9
eIF5B	RpS15	1264275	1259818	FBpp0301570	FBpp0086269	0	0	0	0	0.274	0	0.9	0.409	0.953
Mi-2	Caf1	1261232	1257917	FBpp0099808	FBpp0082511	0	0	0	0	0	0.908	0.964	0.888	0.999
bur	CG5033	1262838	1260801	FBpp0290556	FBpp0088519	0	0	0	0	0.97	0	0	0	0.97
eIF5B	pix	1264275	1254771	FBpp0301570	FBpp0076284	0	0	0	0	0.136	0.884	0	0.207	0.913
RpL40	mr	1255216	1252684	FBpp0077159	FBpp0072065	0	0	0	0	0	0.096	0.9	0.105	0.912
RpS19b	RpS15Aa	1258633	1253449	FBpp0083905	FBpp0073623	0	0	0	0	0.966	0.799	0.9	0.487	0.999
CG6015	SmD1	1258461	1254483	FBpp0083581	FBpp0075684	0	0	0	0	0	0.797	0.9	0	0.978
CG11985	Srp54	1257380	1256358	FBpp0081484	FBpp0079471	0	0	0	0	0	0	0.9	0.168	0.913
SrpRbeta	RpL24	1265517	1256689	FBpp0306023	FBpp0080102	0	0	0	0	0	0	0.9	0	0.9
CG8435	Cdc5	1259875	1252885	FBpp0086387	FBpp0072468	0	0	0	0	0.179	0.953	0	0.618	0.983
SmD1	Cdc5	1254483	1252885	FBpp0075684	FBpp0072468	0	0	0	0	0	0.953	0	0.192	0.96
RpS7	RpL10Aa	1260780	1257906	FBpp0088441	FBpp0082483	0	0	0	0	0.949	0.322	0.9	0.181	0.996
FBpp0304260	RpS15Aa	1264959	1253449	FBpp0304260	FBpp0073623	0	0	0	0	0.18	0.339	0.9	0	0.941
Rpt4	Rpn5	1263684	1255790	FBpp0293948	FBpp0078278	0	0	0	0	0.815	0.985	0.94	0.775	0.999
CG6015	CG9548	1258461	1256082	FBpp0083581	FBpp0078894	0	0	0	0	0.102	0.837	0.9	0	0.984
Pp2A-29B	sty	1263817	1253129	FBpp0297239	FBpp0073004	0	0	0	0	0	0.095	0.9	0.08	0.909
RpL21	RpS30	1264797	1258361	FBpp0303728	FBpp0083376	0	0	0	0	0.998	0.502	0.9	0	0.999
spt4	Rpb7	1260142	1257949	FBpp0086953	FBpp0082591	0	0	0	0	0.174	0.949	0.9	0.405	0.997
CG5589	CG2875	1254112	1251895	FBpp0074936	FBpp0070561	0	0	0	0	0.817	0	0	0.485	0.901
U2af38	CG9548	1265386	1256082	FBpp0305600	FBpp0078894	0	0	0	0	0.129	0	0.9	0.896	0.99
Rpb10	CG3605	1258713	1255308	FBpp0084067	FBpp0077353	0	0	0	0	0.07	0	0.9	0	0.903
Rpt5	Prosbeta7	1258601	1255873	FBpp0083843	FBpp0078448	0	0	0	0	0.503	0.983	0.94	0.511	0.999
Caf1	Nelf-E	1257917	1254815	FBpp0082511	FBpp0076374	0	0	0	0	0	0	0.9	0	0.9
CG5033	CG6937	1260801	1258496	FBpp0088519	FBpp0083659	0	0	0	0	0.878	0.949	0	0.539	0.996
Aats-val	Aats-gly	1265307	1254335	FBpp0305353	FBpp0075386	0	0	0	0	0.698	0	0	0.729	0.915
MED7	RpII33	1257523	1256699	FBpp0081787	FBpp0080121	0	0	0	0	0.137	0.883	0	0.222	0.914
CG7845	pit	1263138	1258455	FBpp0291670	FBpp0083572	0	0	0	0	0.643	0.846	0	0.1	0.946
RpL23A	RpS16	1252987	1252527	FBpp0072687	FBpp0071766	0.254	0	0	0	0.991	0.81	0.9	0.512	0.999
Prosalpha7	Rpt4R	1260924	1254534	FBpp0089041	FBpp0075772	0	0	0	0	0.428	0.855	0.427	0.219	0.957
eIF-4E	Nup214	1254741	1252592	FBpp0076215	FBpp0071905	0	0	0	0	0	0	0.9	0.09	0.905
CG4849	CG11985	1258999	1257380	FBpp0084626	FBpp0081484	0	0	0	0	0.073	0	0.9	0.087	0.907
Rpn3	Prosalpha5	1263067	1259718	FBpp0291495	FBpp0086066	0	0	0	0	0.546	0.953	0.981	0.49	0.999
RpLP2	eIF-5A	1260973	1252696	FBpp0089424	FBpp0072081	0	0	0	0	0.983	0	0	0.166	0.985
RpLP0-like	RpI1	1260404	1259990	FBpp0087511	FBpp0086640	0.616	0	0	0	0.752	0	0	0.4	0.937
RpS19b	RpL10Aa	1258633	1257906	FBpp0083905	FBpp0082483	0.198	0	0	0	0.81	0.467	0.9	0.085	0.991
Rpn3	Rpn7	1263067	1258514	FBpp0291495	FBpp0083687	0	0	0	0	0.959	0.992	0.94	0.91	0.999
RpLP0-like	RpS20	1260404	1258356	FBpp0087511	FBpp0083371	0.386	0	0	0	0.832	0.695	0	0.439	0.979
APC10	ida	1259734	1253137	FBpp0086107	FBpp0073018	0	0	0	0	0	0.949	0.9	0.574	0.997
CG12042	Gl	1260657	1254391	FBpp0088018	FBpp0075498	0	0	0	0	0.124	0.841	0.72	0.388	0.972
tlk	dup	1262239	1259926	FBpp0288856	FBpp0086519	0	0	0	0	0	0.927	0	0.127	0.933
Rs1	CG4364	1260575	1256341	FBpp0087865	FBpp0079445	0	0	0	0	0.947	0.949	0	0.105	0.997
RpS19b	eIF4AIII	1258633	1257290	FBpp0083905	FBpp0081324	0	0	0	0	0.113	0	0.9	0.092	0.912
Rpt4	Prosalpha7	1263684	1260924	FBpp0293948	FBpp0089041	0	0	0	0	0.911	0.957	0.94	0.511	0.999
CG4849	RpS15Aa	1258999	1253449	FBpp0084626	FBpp0073623	0.616	0	0	0	0.833	0.76	0	0.439	0.99
pix	eIF5	1254771	1253623	FBpp0076284	FBpp0073947	0	0	0	0	0.4	0.901	0	0.196	0.948
Rpn5	Int6	1255790	1254194	FBpp0078278	FBpp0075104	0	0	0	0	0.111	0.5	0	0.91	0.956
Prosbeta7	Rpn5	1255873	1255790	FBpp0078448	FBpp0078278	0	0	0	0	0.423	0.953	0.981	0.224	0.999
Pp2A-29B	RpL24	1263817	1256689	FBpp0297239	FBpp0080102	0	0	0	0	0	0	0.9	0	0.9
spt4	Tfb1	1260142	1260011	FBpp0086953	FBpp0086676	0	0	0	0	0	0	0.9	0	0.9
RpLP0-like	CG4364	1260404	1256341	FBpp0087511	FBpp0079445	0	0	0	0	0.926	0.949	0	0.84	0.999
RpS15	RpL10Aa	1259818	1257906	FBpp0086269	FBpp0082483	0.363	0	0	0	0.925	0	0.9	0.439	0.996
Nup93-1	Nup214	1253464	1252592	FBpp0073659	FBpp0071905	0	0	0	0	0.1	0	0.9	0.89	0.989
RpL40	Mcm6	1255216	1252089	FBpp0077159	FBpp0070913	0	0	0	0	0	0.157	0.9	0	0.912
U3-55K	RpS13	1260974	1256282	FBpp0090943	FBpp0079328	0	0	0	0	0.096	0.901	0	0.185	0.92
RpLP2	RpS16	1260973	1252527	FBpp0089424	FBpp0071766	0	0	0	0	0.999	0.889	0.9	0.094	0.999
Elongin-C	Rpb10	1259564	1258713	FBpp0085724	FBpp0084067	0	0	0	0	0.276	0	0.9	0	0.924
U2af50	CG10754	1264024	1254479	FBpp0298005	FBpp0075676	0	0	0	0	0	0.981	0.9	0.932	0.999
Nup358	msk	1263524	1254831	FBpp0293235	FBpp0076408	0	0	0	0	0.319	0.182	0.72	0.554	0.921
RpII33	CG9548	1256699	1256082	FBpp0080121	FBpp0078894	0	0	0	0	0.275	0	0.9	0	0.924
dup	Mcm3	1259926	1251989	FBpp0086519	FBpp0070729	0	0	0	0	0.748	0.373	0.981	0.547	0.998
Gdi	betaggt-II	1263837	1255289	FBpp0297299	FBpp0077316	0	0	0	0	0	0.782	0	0.595	0.907
FBpp0076330	Mcm6	1254796	1252089	FBpp0076330	FBpp0070913	0	0	0	0	0.674	0.098	0.9	0.166	0.972
RpL30	Tctp	1263129	1257547	FBpp0291653	FBpp0081820	0	0	0	0	0.977	0	0	0	0.977
FBpp0076330	Mcm3	1254796	1251989	FBpp0076330	FBpp0070729	0	0	0	0	0.858	0.098	0.9	0.166	0.987
CG8435	CG6015	1259875	1258461	FBpp0086387	FBpp0083581	0	0	0	0	0	0.923	0	0.164	0.932
RpS13	RpS15Aa	1256282	1253449	FBpp0079328	FBpp0073623	0.078	0	0	0	0.999	0.987	0.9	0.479	0.999
Rpn5	Rpn1	1255790	1253972	FBpp0078278	FBpp0074662	0	0	0	0	0.512	0.987	0.939	0.75	0.999
U2af50	snRNP-U1-C	1264024	1258236	FBpp0298005	FBpp0083134	0	0	0	0	0.225	0.2	0.825	0.751	0.969
Prosalpha7	Cdc16	1260924	1258570	FBpp0089041	FBpp0083769	0	0	0	0	0	0	0.9	0	0.9
Su(var)3-9	eIF3-S10	1264350	1255925	FBpp0302536	FBpp0078584	0	0	0	0	0.275	0.788	0.561	0.199	0.938
CG1671	CG9246	1260383	1257129	FBpp0087461	FBpp0081001	0	0	0	0	0.948	0	0	0	0.948
RpII33	RpL8	1256699	1253036	FBpp0080121	FBpp0072801	0.616	0	0	0	0.834	0.494	0	0.42	0.978
CG16941	Mfap1	1258065	1253000	FBpp0082817	FBpp0072720	0	0	0	0	0	0.949	0	0	0.949
CG4364	Trip1	1256341	1255973	FBpp0079445	FBpp0078689	0	0	0	0	0.979	0	0	0	0.979
bur	CG11811	1262838	1254642	FBpp0290556	FBpp0075994	0	0	0	0	0.223	0	0.967	0.694	0.991
Ns2	Nop56	1259716	1258479	FBpp0086063	FBpp0083625	0	0	0	0	0.837	0.772	0	0.075	0.962
CG5728	l(1)1Bi	1258691	1251674	FBpp0084016	FBpp0070114	0	0	0	0	0.961	0	0	0	0.961
CG5033	l(1)1Bi	1260801	1251674	FBpp0088519	FBpp0070114	0	0	0	0	0.966	0	0	0.065	0.967
alien	Rpn7	1264847	1258514	FBpp0303869	FBpp0083687	0	0	0	0	0.388	0.788	0.212	0.202	0.907
l(3)72Dn	CG1671	1265435	1260383	FBpp0305742	FBpp0087461	0	0	0	0	0.951	0.939	0	0.57	0.998
Su(var)3-9	Su(var)205	1264350	1256244	FBpp0302536	FBpp0079251	0	0	0	0	0	0.66	0	0.992	0.997
RpS15	mRpL24	1259818	1255977	FBpp0086269	FBpp0078694	0.616	0	0	0	0.995	0.492	0	0.439	0.999
Cpsf160	Srp54	1260940	1256358	FBpp0089163	FBpp0079471	0	0	0	0	0	0	0.9	0	0.9
Taf4	Taf8	1261965	1253790	FBpp0113081	FBpp0074288	0	0	0	0	0	0.882	0.72	0.939	0.997
Spc105R	fzy	1264434	1256826	FBpp0302830	FBpp0080391	0	0	0	0	0.108	0	0.9	0.068	0.909
Nop56	CG11417	1258479	1251728	FBpp0083625	FBpp0070205	0	0	0	0	0.713	0.767	0	0.513	0.964
RpS7	RpL40	1260780	1255216	FBpp0088441	FBpp0077159	0	0	0	0	0.999	0.882	0.9	0.12	0.999
CG3731	CG7580	1257893	1254140	FBpp0082459	FBpp0074984	0	0	0	0	0.608	0.924	0.939	0.589	0.999
Nup358	CG8219	1263524	1254977	FBpp0293235	FBpp0076711	0	0	0	0	0.065	0.352	0.72	0.583	0.919
Rpn3	mr	1263067	1252684	FBpp0291495	FBpp0072065	0	0	0	0	0	0	0.9	0	0.9
RpII33	MED14	1256699	1252874	FBpp0080121	FBpp0072453	0	0	0	0	0	0.883	0	0.512	0.94
TfIIFbeta	SmD1	1257522	1254483	FBpp0081786	FBpp0075684	0	0	0	0	0.162	0	0.9	0	0.912
Ef1beta	Trip1	1265236	1255973	FBpp0305165	FBpp0078689	0	0	0	0	0.925	0	0	0.087	0.929
cdc2c	feo	1262553	1253262	FBpp0289675	FBpp0073266	0	0	0	0	0.507	0.788	0	0.737	0.97
CG11985	RpII18	1257380	1255865	FBpp0081484	FBpp0078433	0	0	0	0	0.54	0	0.9	0	0.952
Rpn7	RpL40	1258514	1255216	FBpp0083687	FBpp0077159	0	0	0	0	0	0.384	0.9	0	0.935
Ns2	CG7993	1259716	1258156	FBpp0086063	FBpp0082984	0	0	0	0	0.856	0.949	0	0.104	0.992
U2af38	FBpp0303792	1265386	1264823	FBpp0305600	FBpp0303792	0	0	0	0	0.334	0.097	0.981	0.833	0.997
ix	MED6	1260295	1257465	FBpp0087251	FBpp0081639	0	0	0	0	0	0.991	0.9	0	0.999
SMC2	glu	1259965	1256871	FBpp0086591	FBpp0080489	0	0	0.292	0.612	0.958	0.981	0.968	0.995	0.999
B52	CG9548	1264130	1256082	FBpp0300515	FBpp0078894	0	0	0	0	0	0.182	0.9	0	0.914
me31B	CG10418	1256409	1254485	FBpp0079565	FBpp0075686	0	0	0	0	0	0.949	0.9	0.517	0.997
RpL40	Ost48	1255216	1252283	FBpp0077159	FBpp0071279	0	0	0	0	0.102	0.351	0.9	0	0.936
FBpp0304260	RpL23	1264959	1252545	FBpp0304260	FBpp0071808	0	0	0	0	0.589	0	0.9	0.13	0.961
Prosbeta7	mr	1255873	1252684	FBpp0078448	FBpp0072065	0	0	0	0	0	0	0.9	0	0.9
Rpn9	mr	1258612	1252684	FBpp0083860	FBpp0072065	0	0	0	0	0	0	0.9	0	0.9
eIF4AIII	eIF-4E	1257290	1254741	FBpp0081324	FBpp0076215	0	0	0	0	0.112	0.612	0.954	0.995	0.999
RpS30	RpS15Aa	1258361	1253449	FBpp0083376	FBpp0073623	0	0	0	0	0.976	0.986	0.9	0.064	0.999
pit	CG7993	1258455	1258156	FBpp0083572	FBpp0082984	0	0	0	0	0.836	0.756	0	0.1	0.96
ix	MED17	1260295	1258152	FBpp0087251	FBpp0082980	0	0	0	0	0	0.932	0.9	0.25	0.994
Rpn9	ida	1258612	1253137	FBpp0083860	FBpp0073018	0	0	0	0	0	0	0.9	0	0.9
CG6937	CG4364	1258496	1256341	FBpp0083659	FBpp0079445	0	0	0	0	0.939	0.949	0	0.533	0.998
RpS20	RpL24	1258356	1256689	FBpp0083371	FBpp0080102	0	0	0	0	0.997	0.783	0.9	0.476	0.999
Ns2	pit	1259716	1258455	FBpp0086063	FBpp0083572	0	0	0	0	0.565	0.788	0	0	0.904
Nup153	eIF-4E	1261875	1254741	FBpp0112385	FBpp0076215	0	0	0	0	0	0	0.9	0	0.9
CG5728	Nmd3	1258691	1251820	FBpp0084016	FBpp0070409	0	0	0	0	0.81	0	0	0.519	0.904
Taf1	Taf2	1263582	1254681	FBpp0293442	FBpp0076090	0	0	0	0	0.095	0.995	0.72	0.99	0.999
eIF3-S10	RpS15Aa	1255925	1253449	FBpp0078584	FBpp0073623	0	0	0	0	0.116	0.21	0.9	0.144	0.932
RpLP0-like	CG4849	1260404	1258999	FBpp0087511	FBpp0084626	0.389	0	0	0	0.789	0.14	0	0.378	0.921
cdc2	Rpn1	1256446	1253972	FBpp0079641	FBpp0074662	0	0	0	0	0	0.309	0.9	0	0.927
Trip1	RpL8	1255973	1253036	FBpp0078689	FBpp0072801	0	0	0	0	0.923	0	0.9	0.152	0.992
Rpn3	Prosalpha3	1263067	1252361	FBpp0291495	FBpp0071451	0	0	0	0	0.847	0.953	0.981	0.152	0.999
Rpn7	Rpt4R	1258514	1254534	FBpp0083687	FBpp0075772	0	0	0	0	0.788	0.87	0.832	0.631	0.998
SmB	CG9344	1263481	1252359	FBpp0293061	FBpp0071449	0	0	0	0	0.25	0.9	0	0.691	0.974
Rpn11	ida	1255962	1253137	FBpp0078664	FBpp0073018	0	0	0	0	0	0	0.9	0	0.9
CG10418	CG10754	1254485	1254479	FBpp0075686	FBpp0075676	0	0	0	0	0	0.387	0.9	0.388	0.959
Rpn3	Rpn5	1263067	1255790	FBpp0291495	FBpp0078278	0	0	0	0	0.931	0.995	0.981	0.852	0.999
RpS15Aa	RpL23A	1253449	1252987	FBpp0073623	FBpp0072687	0.616	0	0	0	0.99	0.781	0.9	0.529	0.999
eIF3-S10	pix	1255925	1254771	FBpp0078584	FBpp0076284	0	0	0	0	0.288	0.943	0	0.167	0.963
Rpn9	Rpt5	1258612	1258601	FBpp0083860	FBpp0083843	0	0	0	0	0.74	0.982	0.94	0.861	0.999
Taf12	Taf2	1257606	1254681	FBpp0081916	FBpp0076090	0	0	0	0	0	0.981	0.72	0.939	0.999
RpLP2	eIF-4E	1260973	1254741	FBpp0089424	FBpp0076215	0	0	0	0	0.095	0	0.9	0.084	0.909
CG7845	CG4364	1263138	1256341	FBpp0291670	FBpp0079445	0	0	0	0	0.753	0.93	0	0.48	0.99
Taf8	e(y)1	1253790	1253766	FBpp0074288	FBpp0074237	0	0	0	0	0.116	0.841	0.9	0.822	0.997
Mat89Ba	CG13096	1258024	1256269	FBpp0082727	FBpp0079306	0	0	0	0	0.753	0.614	0	0.211	0.918
RpL24	RpS15Aa	1256689	1253449	FBpp0080102	FBpp0073623	0	0	0	0	0.987	0.624	0.9	0.686	0.999
Cnot4	Prosalpha5	1264894	1259718	FBpp0304028	FBpp0086066	0	0	0	0	0	0.949	0	0	0.949
RpL40	RpL23A	1255216	1252987	FBpp0077159	FBpp0072687	0	0	0	0	0.996	0.979	0.9	0	0.999
RpS15	RpL24	1259818	1256689	FBpp0086269	FBpp0080102	0	0	0	0	0.999	0	0.9	0.511	0.999
Cdc42	Arpc4	1264247	1256044	FBpp0301153	FBpp0078831	0	0	0	0	0	0	0.9	0.216	0.918
Pgk	l(1)G0334	1264758	1251964	FBpp0303562	FBpp0070679	0.065	0	0	0	0.614	0	0	0.785	0.916
TfIIFalpha	Ssrp	1257240	1252734	FBpp0081216	FBpp0072151	0	0	0	0	0.249	0	0.9	0.074	0.924
MED14	MED16	1252874	1252483	FBpp0072453	FBpp0071684	0	0	0	0	0	0.985	0.9	0.505	0.999
pasha	Rpb10	1259292	1258713	FBpp0085181	FBpp0084067	0	0	0	0	0	0	0.9	0	0.9
Taf1	Taf12	1263582	1257606	FBpp0293442	FBpp0081916	0	0	0	0	0	0.976	0.9	0.873	0.999
SrpRbeta	RpS7	1265517	1260780	FBpp0306023	FBpp0088441	0	0	0	0	0	0	0.9	0	0.9
Not1	CG18616	1263596	1257707	FBpp0293496	FBpp0082112	0	0	0	0	0	0	0.9	0.602	0.958
APC10	Prosbeta7	1259734	1255873	FBpp0086107	FBpp0078448	0	0	0	0	0	0	0.9	0	0.9
Ski6	Rrp4	1256665	1252655	FBpp0080062	FBpp0072020	0.616	0	0.296	0	0.552	0.999	0.9	0.916	0.999
CG7845	CG5589	1263138	1254112	FBpp0291670	FBpp0074936	0	0	0	0	0.924	0	0	0	0.924
SmD1	CG9344	1254483	1252359	FBpp0075684	FBpp0071449	0	0	0	0	0.334	0.981	0	0.686	0.995
CG4849	CG16941	1258999	1258065	FBpp0084626	FBpp0082817	0	0	0	0	0.308	0.563	0.9	0.363	0.978
cdc2	ida	1256446	1253137	FBpp0079641	FBpp0073018	0	0	0	0	0.106	0	0.9	0.118	0.914
RpS15	Int6	1259818	1254194	FBpp0086269	FBpp0075104	0	0	0	0	0.404	0	0.9	0.167	0.946
Rs1	CG9630	1260575	1257309	FBpp0087865	FBpp0081355	0	0	0.523	0.686	0.691	0.893	0	0.776	0.978
glo	CG10418	1260880	1254485	FBpp0088856	FBpp0075686	0	0	0	0	0	0	0.9	0	0.9
sec6	sec15	1259636	1258389	FBpp0085888	FBpp0083436	0	0	0	0	0	0.953	0.955	0.986	0.999
Spc105R	Spindly	1264434	1262888	FBpp0302830	FBpp0290805	0	0	0	0	0.4	0	0.9	0	0.937
cmet	neb	1265051	1257064	FBpp0304511	FBpp0080864	0	0	0	0.632	0.541	0.093	0.72	0.786	0.909
CG11985	RpII33	1257380	1256699	FBpp0081484	FBpp0080121	0	0	0	0	0.1	0	0.9	0	0.906
eIF4AIII	RpL40	1257290	1255216	FBpp0081324	FBpp0077159	0	0	0	0	0	0.274	0.9	0	0.924
cdc2c	Mcm2	1262553	1257284	FBpp0289675	FBpp0081317	0	0	0	0	0.888	0.194	0.9	0.862	0.998
EfTuM	RpS20	1260070	1258356	FBpp0086790	FBpp0083371	0.616	0	0	0	0.418	0.69	0	0.439	0.955
cdc2	Mcm6	1256446	1252089	FBpp0079641	FBpp0070913	0	0	0	0	0.735	0.194	0	0.621	0.912
pasha	Rpb7	1259292	1257949	FBpp0085181	FBpp0082591	0	0	0	0	0	0	0.9	0	0.9
Prosalpha7	ida	1260924	1253137	FBpp0089041	FBpp0073018	0	0	0	0	0	0	0.9	0	0.9
Not1	eIF-4E	1263596	1254741	FBpp0293496	FBpp0076215	0	0	0	0	0	0	0.9	0.303	0.927
glu	cdc2	1256871	1256446	FBpp0080489	FBpp0079641	0	0	0	0	0.587	0.811	0	0.262	0.937
CG5033	CG7993	1260801	1258156	FBpp0088519	FBpp0082984	0	0	0	0	0.983	0.939	0	0.527	0.999
RpL30	RpS30	1263129	1258361	FBpp0291653	FBpp0083376	0	0	0	0	0.999	0.735	0.9	0.177	0.999
Prosalpha7	fzy	1260924	1256826	FBpp0089041	FBpp0080391	0	0	0	0	0.149	0	0.9	0	0.911
Tfb1	Rpb7	1260011	1257949	FBpp0086676	FBpp0082591	0	0	0	0	0	0	0.9	0.146	0.91
CG9630	CG9246	1257309	1257129	FBpp0081355	FBpp0081001	0	0	0	0	0.6	0.93	0	0	0.97
spt4	Nelf-E	1260142	1254815	FBpp0086953	FBpp0076374	0	0	0	0	0	0	0.9	0.873	0.986
CG4364	CG5800	1256341	1253760	FBpp0079445	FBpp0074227	0	0	0	0	0.737	0.756	0	0.105	0.937
RpL30	RpL23	1263129	1252545	FBpp0291653	FBpp0071808	0	0	0	0	0.999	0.998	0.9	0.342	0.999
barc	crn	1255664	1251815	FBpp0078053	FBpp0070402	0	0	0	0	0.112	0.949	0	0	0.952
CG4849	SmD1	1258999	1254483	FBpp0084626	FBpp0075684	0	0	0	0	0.136	0.868	0.9	0.221	0.989
cmet	pav	1265051	1253172	FBpp0304511	FBpp0073083	0	0	0	0.621	0.781	0	0.72	0.906	0.958
Prosalpha7	Prosbeta5	1260924	1260336	FBpp0089041	FBpp0087319	0	0	0	0	0.932	0.985	0.945	0.781	0.999
eIF4AIII	RpL24	1257290	1256689	FBpp0081324	FBpp0080102	0	0	0	0	0.186	0.097	0.9	0.101	0.925
brm	Snr1	1264609	1255812	FBpp0303193	FBpp0078331	0	0	0	0	0	0.999	0.965	0.981	0.999
U2af50	TfIIFalpha	1264024	1257240	FBpp0298005	FBpp0081216	0	0	0	0	0	0	0.9	0	0.9
cdc2c	Mcm6	1262553	1252089	FBpp0289675	FBpp0070913	0	0	0	0	0.774	0.194	0.9	0.667	0.993
CG5033	CG5589	1260801	1254112	FBpp0088519	FBpp0074936	0	0	0	0	0.929	0	0	0.101	0.933
CG13096	CG7246	1256269	1252285	FBpp0079306	FBpp0071288	0	0	0	0	0.783	0.777	0	0.1	0.952
cdc2	Mcm7	1256446	1254784	FBpp0079641	FBpp0076312	0	0	0	0	0.986	0.194	0	0.72	0.996
eIF4AIII	RpS13	1257290	1256282	FBpp0081324	FBpp0079328	0.141	0	0	0	0.134	0	0.9	0.298	0.94
Aats-val	Aats-thr	1265307	1256590	FBpp0305353	FBpp0079914	0.076	0	0	0	0.722	0	0	0.742	0.928
Rpb10	dre4	1258713	1253008	FBpp0084067	FBpp0072743	0	0	0	0	0	0	0.9	0	0.9
MED17	MED27	1258152	1255827	FBpp0082980	FBpp0078361	0	0	0	0	0	0.63	0.9	0.61	0.984
Taf12	Taf8	1257606	1253790	FBpp0081916	FBpp0074288	0	0	0	0	0	0.981	0.9	0.944	0.999
ida	mr	1253137	1252684	FBpp0073018	FBpp0072065	0	0	0	0	0.124	0.981	0.9	0.525	0.999
RpS13	eIF-4E	1256282	1254741	FBpp0079328	FBpp0076215	0	0	0	0	0.258	0	0.9	0.104	0.927
RpII18	Sin	1255865	1255623	FBpp0078433	FBpp0077946	0	0	0	0	0	0.917	0.9	0.163	0.992
scrib	dlg1	1264173	1262825	FBpp0300852	FBpp0290503	0	0	0	0.614	0	0.934	0	0.991	0.959
l(3)72Dn	l(1)1Bi	1265435	1251674	FBpp0305742	FBpp0070114	0	0	0	0	0.736	0.902	0	0.22	0.978
CG4849	RpII18	1258999	1255865	FBpp0084626	FBpp0078433	0.069	0	0	0	0.106	0	0.9	0.39	0.942
U2af50	RpII33	1264024	1256699	FBpp0298005	FBpp0080121	0	0	0	0	0.125	0	0.9	0	0.908
Prosalpha7	Rpn11	1260924	1255962	FBpp0089041	FBpp0078664	0	0	0	0	0.696	0.984	0.981	0.208	0.999
CG3689	Cpsf160	1261378	1260940	FBpp0110163	FBpp0089163	0	0	0	0	0	0	0.9	0.485	0.946
dup	Mcm6	1259926	1252089	FBpp0086519	FBpp0070913	0	0	0	0	0.934	0.949	0.981	0.501	0.999
Mi-2	Rtf1	1261232	1252506	FBpp0099808	FBpp0071731	0	0	0	0	0	0.472	0	0.91	0.95
Hsc70Cb	Roe1	1263471	1260074	FBpp0292999	FBpp0086795	0.616	0	0	0	0.719	0.822	0	0.876	0.997
l(3)72Dn	pit	1265435	1258455	FBpp0305742	FBpp0083572	0	0	0	0	0.792	0	0	0.666	0.927
SmB	Rpb10	1263481	1258713	FBpp0293061	FBpp0084067	0.065	0	0	0	0.403	0	0.9	0	0.939
CG4849	TfIIFalpha	1258999	1257240	FBpp0084626	FBpp0081216	0	0	0	0	0.191	0	0.9	0	0.915
Ef1beta	RpL23A	1265236	1252987	FBpp0305165	FBpp0072687	0	0	0	0	0.917	0	0	0	0.917
SmB	SmD1	1263481	1254483	FBpp0293061	FBpp0075684	0	0	0	0	0.932	0.953	0.9	0.888	0.999
Cdc5	crn	1252885	1251815	FBpp0072468	FBpp0070402	0	0	0	0	0.33	0.96	0	0.693	0.991
Rpb10	CG6015	1258713	1258461	FBpp0084067	FBpp0083581	0	0	0	0	0	0	0.9	0	0.9
TfIIFalpha	CG10754	1257240	1254479	FBpp0081216	FBpp0075676	0	0	0	0	0	0	0.9	0	0.9
Prosalpha7	Prosalpha5	1260924	1259718	FBpp0089041	FBpp0086066	0	0	0	0.771	0.987	0.993	0.981	0.815	0.999
RpL23A	Ost48	1252987	1252283	FBpp0072687	FBpp0071279	0	0	0	0	0.134	0	0.9	0	0.909
Rpn5	RpL40	1255790	1255216	FBpp0078278	FBpp0077159	0	0	0	0	0.069	0.363	0.9	0	0.935
osa	dalao	1260813	1252252	FBpp0088543	FBpp0071235	0	0	0	0	0	0.806	0.968	0.538	0.996
Nop56	Mat89Ba	1258479	1258024	FBpp0083625	FBpp0082727	0	0	0	0	0.877	0.801	0	0.217	0.979
Prosbeta5	ida	1260336	1253137	FBpp0087319	FBpp0073018	0	0	0	0	0	0	0.9	0	0.9
SrpRbeta	RpS30	1265517	1258361	FBpp0306023	FBpp0083376	0	0	0	0	0	0	0.9	0	0.9
RpS20	eIF3-S10	1258356	1255925	FBpp0083371	FBpp0078584	0	0	0	0	0.112	0.09	0.9	0.11	0.918
Rpn5	Rpt3	1255790	1253271	FBpp0078278	FBpp0073292	0	0	0	0	0.876	0.98	0.94	0.634	0.999
eIF5B	RpL24	1264275	1256689	FBpp0301570	FBpp0080102	0.616	0	0	0	0	0	0.9	0.439	0.976
Ef1beta	RpL30	1265236	1263129	FBpp0305165	FBpp0291653	0	0	0	0	0.958	0	0	0.114	0.961
eIF3-S10	RpL23	1255925	1252545	FBpp0078584	FBpp0071808	0	0	0	0	0.116	0	0.9	0.192	0.922
MED21	MED16	1261887	1252483	FBpp0112462	FBpp0071684	0	0	0	0	0	0.952	0.9	0.43	0.997
CG9630	CG5800	1257309	1253760	FBpp0081355	FBpp0074227	0	0	0.513	0.772	0.56	0.747	0	0.907	0.918
CSN7	CSN3	1260549	1255609	FBpp0087821	FBpp0077927	0	0	0	0	0.178	0.986	0.9	0.819	0.999
RpL40	RpL23	1255216	1252545	FBpp0077159	FBpp0071808	0	0	0	0	0.998	0.981	0.9	0.455	0.999
CG6937	CG9630	1258496	1257309	FBpp0083659	FBpp0081355	0	0	0	0	0.466	0.949	0	0.164	0.975
CG5728	pit	1258691	1258455	FBpp0084016	FBpp0083572	0	0	0	0	0.929	0.756	0	0.515	0.99
RpLP0-like	Nmd3	1260404	1251820	FBpp0087511	FBpp0070409	0	0	0	0	0.907	0.332	0	0.689	0.979
glu	Klp61F	1256871	1252953	FBpp0080489	FBpp0072616	0	0	0	0	0.922	0.114	0	0.159	0.937
CG13096	l(1)1Bi	1256269	1251674	FBpp0079306	FBpp0070114	0	0	0	0	0.91	0	0	0	0.91
sec15	Rab11	1258389	1258380	FBpp0083436	FBpp0083413	0	0	0	0	0	0.167	0.9	0.984	0.998
RpLP2	eIF5	1260973	1253623	FBpp0089424	FBpp0073947	0	0	0	0	0.08	0	0.9	0	0.904
l(2)37Cg	CG12267	1265155	1263257	FBpp0304829	FBpp0292147	0	0	0	0	0.114	0.9	0.9	0.519	0.995
ald	fzy	1264815	1256826	FBpp0303766	FBpp0080391	0	0	0	0	0.359	0.462	0.9	0.163	0.967
Roe1	Droj2	1260074	1257769	FBpp0086795	FBpp0082219	0.616	0	0	0	0.409	0.342	0	0.684	0.946
CG6610	crn	1255007	1251815	FBpp0076756	FBpp0070402	0	0	0	0	0.082	0.949	0	0.12	0.955
Prosalpha5	cdc2	1259718	1256446	FBpp0086066	FBpp0079641	0	0	0	0	0.214	0.099	0.9	0.062	0.924
hyx	spt4	1262542	1260142	FBpp0289644	FBpp0086953	0	0	0	0	0	0	0.9	0.711	0.969
SmB	CG6610	1263481	1255007	FBpp0293061	FBpp0076756	0	0	0	0	0.436	0.797	0	0.574	0.947
spt4	Rtf1	1260142	1252506	FBpp0086953	FBpp0071731	0	0	0	0	0	0.5	0	0.849	0.921
U3-55K	CG5728	1260974	1258691	FBpp0090943	FBpp0084016	0	0	0	0	0.731	0.425	0	0.595	0.931
RpS15	RpS19b	1259818	1258633	FBpp0086269	FBpp0083905	0	0	0	0	0.999	0.876	0.9	0.464	0.999
Trip1	Int6	1255973	1254194	FBpp0078689	FBpp0075104	0	0	0	0	0.972	0.981	0.9	0.773	0.999
Prosbeta5	cdc2	1260336	1256446	FBpp0087319	FBpp0079641	0	0	0	0	0.109	0	0.9	0	0.907
Surf6	CG11417	1258313	1251728	FBpp0083263	FBpp0070205	0	0	0	0	0.929	0	0	0	0.929
Rpn9	Rpt3	1258612	1253271	FBpp0083860	FBpp0073292	0	0	0	0	0.934	0.977	0.94	0.599	0.999
Pp2A-29B	Lk6	1263817	1257639	FBpp0297239	FBpp0082008	0	0	0	0	0	0	0.9	0	0.9
Taf4	Taf2	1261965	1254681	FBpp0113081	FBpp0076090	0	0	0	0	0	0.869	0.72	0.954	0.998
SrpRbeta	RpS15	1265517	1259818	FBpp0306023	FBpp0086269	0	0	0	0	0.102	0	0.9	0	0.906
MED21	MED17	1261887	1258152	FBpp0112462	FBpp0082980	0	0	0	0	0	0.932	0.9	0.815	0.998
CG11030	CG2875	1265148	1251895	FBpp0304812	FBpp0070561	0	0	0	0	0.782	0.85	0	0	0.965
Fen1	Mcm2	1259794	1257284	FBpp0086223	FBpp0081317	0	0	0	0	0.861	0.078	0	0.281	0.9
FBpp0303792	CG11985	1264823	1257380	FBpp0303792	FBpp0081484	0	0	0	0	0.064	0	0.9	0	0.902
eIF-4E	RpL23	1254741	1252545	FBpp0076215	FBpp0071808	0	0	0	0	0.113	0	0.9	0.074	0.91
Nup358	Nup93-1	1263524	1253464	FBpp0293235	FBpp0073659	0	0	0	0	0.468	0.411	0.72	0.908	0.99
Taf12	RpII18	1257606	1255865	FBpp0081916	FBpp0078433	0	0	0	0	0	0	0.9	0.069	0.902
eIF3-S10	eIF-4E	1255925	1254741	FBpp0078584	FBpp0076215	0	0	0	0	0.08	0	0.968	0.186	0.974
TfIIFalpha	e(y)1	1257240	1253766	FBpp0081216	FBpp0074237	0	0	0	0	0	0	0.9	0.552	0.953
CG3605	Cdc5	1255308	1252885	FBpp0077353	FBpp0072468	0	0	0	0	0.468	0.953	0	0.52	0.986
dbe	Rbm13	1255493	1252236	FBpp0077694	FBpp0071198	0	0	0	0	0.941	0	0	0.08	0.943
Khc	Klp61F	1259848	1252953	FBpp0086328	FBpp0072616	0	0	0	0.685	0	0.112	0.9	0.942	0.934
RpS15Aa	RpL8	1253449	1253036	FBpp0073623	FBpp0072801	0.616	0	0	0	0.982	0.339	0.9	0.439	0.999
Ski6	Mtr3	1256665	1253986	FBpp0080062	FBpp0074687	0	0	0.487	0.709	0.363	0.991	0.9	0.943	0.999
glo	CG10754	1260880	1254479	FBpp0088856	FBpp0075676	0	0	0	0	0.155	0	0.9	0	0.911
Rpn1	mr	1253972	1252684	FBpp0074662	FBpp0072065	0	0	0	0	0	0	0.9	0	0.9
Rpn7	Prosalpha3	1258514	1252361	FBpp0083687	FBpp0071451	0	0	0	0	0.926	0.98	0.94	0.167	0.999
Prosbeta7	Prosalpha3	1255873	1252361	FBpp0078448	FBpp0071451	0	0	0	0	0.991	0.992	0.981	0.519	0.999
Spindly	Spc25	1262888	1257734	FBpp0290805	FBpp0082158	0	0	0	0	0.123	0	0.9	0	0.908
CG4364	dbe	1256341	1255493	FBpp0079445	FBpp0077694	0	0	0	0	0.933	0	0	0.164	0.942
RpS7	eIF3-S10	1260780	1255925	FBpp0088441	FBpp0078584	0	0	0	0	0.116	0.611	0.9	0.093	0.964
RpLP2	RpS19b	1260973	1258633	FBpp0089424	FBpp0083905	0.104	0	0	0	0.786	0.278	0.9	0.397	0.99
RpLP0-like	RpI12	1260404	1258450	FBpp0087511	FBpp0083564	0	0	0	0	0.951	0	0	0	0.951
RpLP2	RpL40	1260973	1255216	FBpp0089424	FBpp0077159	0	0	0	0	0.999	0.482	0.9	0	0.999
CG2469	Rtf1	1252929	1252506	FBpp0072561	FBpp0071731	0	0	0	0	0.171	0.836	0	0.694	0.954
Cpsf160	CG16941	1260940	1258065	FBpp0089163	FBpp0082817	0	0	0	0	0.069	0	0.9	0.048	0.903
pit	Mat89Ba	1258455	1258024	FBpp0083572	FBpp0082727	0	0	0	0	0.893	0.383	0	0.1	0.935
RpLP0-like	Nop56	1260404	1258479	FBpp0087511	FBpp0083625	0	0	0	0	0.998	0.098	0	0.56	0.999
Tom40	Tom20	1265484	1265187	FBpp0305890	FBpp0304965	0	0	0	0	0.165	0.776	0.72	0.976	0.998
RpL30	RpL40	1263129	1255216	FBpp0291653	FBpp0077159	0	0	0	0	0.999	0.981	0.9	0.264	0.999
SmB	RpII33	1263481	1256699	FBpp0293061	FBpp0080121	0	0	0	0	0.682	0	0.9	0	0.966
RpLP2	eIF3-S10	1260973	1255925	FBpp0089424	FBpp0078584	0	0	0	0	0.172	0.09	0.9	0	0.918
Rs1	CG1671	1260575	1260383	FBpp0087865	FBpp0087461	0	0	0	0	0.947	0	0	0.097	0.95
l(2)37Cg	RpI12	1265155	1258450	FBpp0304829	FBpp0083564	0.273	0	0	0	0.98	0.949	0.72	0.621	0.999
CG9548	SmD1	1256082	1254483	FBpp0078894	FBpp0075684	0	0	0	0	0.89	0.068	0.9	0	0.988
Taf4	TfIIFbeta	1261965	1257522	FBpp0113081	FBpp0081786	0	0	0	0	0	0.095	0.9	0.535	0.954
Mtor	Nup153	1265124	1261875	FBpp0304737	FBpp0112385	0	0	0	0	0.686	0.469	0.9	0.921	0.998
Nop56	CG3817	1258479	1257894	FBpp0083625	FBpp0082462	0	0	0	0	0.719	0.755	0	0.143	0.935
CG6015	RpII18	1258461	1255865	FBpp0083581	FBpp0078433	0	0	0	0	0	0	0.9	0	0.9
Prosalpha7	Rpt5	1260924	1258601	FBpp0089041	FBpp0083843	0	0	0	0	0.297	0.976	0.94	0.163	0.999
Nelf-E	TH1	1254815	1253680	FBpp0076374	FBpp0074080	0	0	0	0	0.108	0.181	0.9	0.688	0.974
RpS8	eIF5	1261216	1253623	FBpp0099686	FBpp0073947	0	0	0	0	0.118	0	0.9	0	0.908
Rs1	pit	1260575	1258455	FBpp0087865	FBpp0083572	0	0	0.506	0.721	0.622	0.897	0	0.686	0.971
cdc2c	CycK	1262553	1259340	FBpp0289675	FBpp0085295	0	0	0	0	0.116	0.885	0	0.423	0.936
Rpt4	APC10	1263684	1259734	FBpp0293948	FBpp0086107	0	0	0	0	0.075	0	0.9	0	0.903
CG33123	Aats-gly	1255260	1254335	FBpp0077251	FBpp0075386	0.065	0	0	0	0.759	0	0	0.693	0.924
RpS15	Tctp	1259818	1257547	FBpp0086269	FBpp0081820	0	0	0	0	0.987	0	0	0	0.987
l(1)G0230	Vha16-5	1265225	1256479	FBpp0305117	FBpp0079709	0.616	0	0	0	0.366	0.521	0.509	0.224	0.947
SrpRbeta	RpS13	1265517	1256282	FBpp0306023	FBpp0079328	0	0	0	0	0.082	0	0.9	0	0.904
U2af50	SmD1	1264024	1254483	FBpp0298005	FBpp0075684	0	0	0	0	0.211	0.301	0.9	0.271	0.954
SMC2	Klp61F	1259965	1252953	FBpp0086591	FBpp0072616	0	0	0	0	0.975	0.114	0	0.22	0.981
Lis-1	pav	1259871	1253172	FBpp0086375	FBpp0073083	0	0	0	0	0	0.098	0.9	0.119	0.913
FBpp0304260	RpS26	1264959	1256945	FBpp0304260	FBpp0080641	0	0	0	0	0.397	0	0.9	0	0.937
CG5728	CG5800	1258691	1253760	FBpp0084016	FBpp0074227	0	0	0	0	0.825	0.756	0	0.515	0.977
Tfb1	Fen1	1260011	1259794	FBpp0086676	FBpp0086223	0	0	0	0	0.16	0.578	0	0.909	0.965
Vps28	RpL40	1264347	1255216	FBpp0302051	FBpp0077159	0	0	0	0	0.214	0.338	0.9	0	0.943
spt4	Elongin-C	1260142	1259564	FBpp0086953	FBpp0085724	0	0	0	0	0.115	0	0.9	0.116	0.914
RpS26	RpS15Aa	1256945	1253449	FBpp0080641	FBpp0073623	0	0	0	0	0.977	0.986	0.9	0.107	0.999
me31B	CG6610	1256409	1255007	FBpp0079565	FBpp0076756	0	0	0	0	0.104	0.182	0.9	0.104	0.925
CG11030	CG5589	1265148	1254112	FBpp0304812	FBpp0074936	0	0	0	0	0.938	0	0	0.22	0.949
CG13096	dbe	1256269	1255493	FBpp0079306	FBpp0077694	0	0	0	0	0.816	0.677	0	0.212	0.949
CG3605	Prp3	1255308	1253971	FBpp0077353	FBpp0074660	0	0	0	0	0.231	0.897	0	0.273	0.937
eIF5B	RpS26	1264275	1256945	FBpp0301570	FBpp0080641	0	0	0	0	0	0	0.9	0.167	0.913
Rpt2	cdc2	1258634	1256446	FBpp0083906	FBpp0079641	0	0	0	0	0.102	0.182	0.9	0.136	0.928
SmB	crn	1263481	1251815	FBpp0293061	FBpp0070402	0	0	0	0	0.139	0.949	0	0.12	0.957
Mi-2	dalao	1261232	1252252	FBpp0099808	FBpp0071235	0	0	0	0	0.123	0.147	0.9	0.314	0.941
CG10418	Prp3	1254485	1253971	FBpp0075686	FBpp0074660	0	0	0	0	0	0.911	0	0.275	0.932
spt4	RpII33	1260142	1256699	FBpp0086953	FBpp0080121	0	0	0	0	0.252	0.949	0.9	0.792	0.999
cdc2c	CkIIbeta	1262553	1260936	FBpp0289675	FBpp0089135	0	0	0	0	0.127	0.646	0	0.741	0.913
Rpn9	Prosbeta7	1258612	1255873	FBpp0083860	FBpp0078448	0	0	0	0	0.652	0.96	0.94	0.468	0.999
ctrip	Rpt4R	1263449	1254534	FBpp0292914	FBpp0075772	0	0	0	0	0.068	0.809	0	0.914	0.983
RpS20	eIF-4E	1258356	1254741	FBpp0083371	FBpp0076215	0	0	0	0	0.279	0	0.9	0.154	0.933
pit	CG11417	1258455	1251728	FBpp0083572	FBpp0070205	0	0	0	0	0.64	0.693	0	0.167	0.9
RpS19b	Ost48	1258633	1252283	FBpp0083905	FBpp0071279	0	0	0	0	0.095	0	0.9	0	0.905
Mtor	eIF-4E	1265124	1254741	FBpp0304737	FBpp0076215	0	0	0	0	0	0	0.9	0.062	0.902
B52	CG10418	1264130	1254485	FBpp0300515	FBpp0075686	0	0	0	0	0	0.182	0.9	0.109	0.92
B52	U2af50	1264130	1264024	FBpp0300515	FBpp0298005	0	0	0	0	0.126	0.394	0.9	0.828	0.989
CG3689	Rpb10	1261378	1258713	FBpp0110163	FBpp0084067	0	0	0	0	0	0	0.9	0	0.9
CG7845	RpLP0-like	1263138	1260404	FBpp0291670	FBpp0087511	0	0	0	0	0.981	0.896	0	0.649	0.999
bur	Nmd3	1262838	1251820	FBpp0290556	FBpp0070409	0	0	0	0	0.958	0	0	0	0.958
Rpt2	RpL40	1258634	1255216	FBpp0083906	FBpp0077159	0	0	0	0	0.164	0.219	0.9	0.21	0.941
SmD1	Prp3	1254483	1253971	FBpp0075684	FBpp0074660	0	0	0	0	0	0.93	0	0.167	0.939
eIF5B	eIF3-S10	1264275	1255925	FBpp0301570	FBpp0078584	0	0	0	0	0.482	0.939	0.9	0.666	0.998
Mcm7	RfC4	1254784	1253192	FBpp0076312	FBpp0073120	0.131	0	0	0	0.567	0.181	0.578	0.415	0.91
Taf1	e(y)1	1263582	1253766	FBpp0293442	FBpp0074237	0	0	0	0	0	0.988	0.9	0.892	0.999
U2af50	RpII18	1264024	1255865	FBpp0298005	FBpp0078433	0	0	0	0	0.163	0	0.9	0	0.912
pav	Klp61F	1253172	1252953	FBpp0073083	FBpp0072616	0	0	0	0.624	0.99	0	0.72	0.943	0.998
Srp54	RpII18	1256358	1255865	FBpp0079471	FBpp0078433	0	0	0	0	0	0	0.9	0	0.9
CG3689	CG3605	1261378	1255308	FBpp0110163	FBpp0077353	0	0	0	0	0	0	0.9	0	0.9
CG5033	Mat89Ba	1260801	1258024	FBpp0088519	FBpp0082727	0	0	0	0	0.961	0	0	0	0.961
fzy	Rpn5	1256826	1255790	FBpp0080391	FBpp0078278	0	0	0	0	0	0	0.9	0	0.9
CG5589	Nmd3	1254112	1251820	FBpp0074936	FBpp0070409	0	0	0	0	0.931	0	0	0.165	0.94
RpL21	RpS8	1264797	1261216	FBpp0303728	FBpp0099686	0.064	0	0	0	0.999	0.771	0.9	0.41	0.999
Rpt4	Prosbeta5	1263684	1260336	FBpp0293948	FBpp0087319	0	0	0	0	0.898	0.931	0.9	0.219	0.999
Nop56	CG7246	1258479	1252285	FBpp0083625	FBpp0071288	0	0	0	0	0.776	0.873	0	0.226	0.976
spt4	RpII18	1260142	1255865	FBpp0086953	FBpp0078433	0	0	0	0	0.064	0.911	0.9	0.147	0.991
RpS15	RpS16	1259818	1252527	FBpp0086269	FBpp0071766	0.266	0	0	0	0.999	0.994	0.9	0.606	0.999
Nup153	CG8219	1261875	1254977	FBpp0112385	FBpp0076711	0	0	0	0	0	0.359	0.72	0.729	0.947
Nup358	emb	1263524	1256259	FBpp0293235	FBpp0079278	0	0	0	0	0.473	0.776	0.818	0.886	0.997
APC10	Prosalpha5	1259734	1259718	FBpp0086107	FBpp0086066	0	0	0	0	0	0	0.9	0	0.9
Rpb7	Ssrp	1257949	1252734	FBpp0082591	FBpp0072151	0	0	0	0	0.141	0	0.9	0.168	0.922
eIF-4E	Int6	1254741	1254194	FBpp0076215	FBpp0075104	0	0	0	0	0.151	0	0.9	0.154	0.922
dre4	Ssrp	1253008	1252734	FBpp0072743	FBpp0072151	0	0	0	0	0.631	0.999	0.9	0.995	0.999
Rpt2	Rpt5	1258634	1258601	FBpp0083906	FBpp0083843	0	0	0.493	0.929	0.938	0.994	0.94	0.9	0.999
Rpn1	Rpt3	1253972	1253271	FBpp0074662	FBpp0073292	0	0	0	0	0.746	0.993	0.939	0.308	0.999
CG11180	Surf6	1259472	1258313	FBpp0085566	FBpp0083263	0	0	0	0	0.969	0	0	0	0.969
Aats-thr	Aats-gly	1256590	1254335	FBpp0079914	FBpp0075386	0	0	0	0	0.778	0	0	0.752	0.942
RpL24	eIF5	1256689	1253623	FBpp0080102	FBpp0073947	0	0	0	0	0.116	0	0.9	0.146	0.917
Rpb7	CG10754	1257949	1254479	FBpp0082591	FBpp0075676	0	0	0	0	0	0	0.9	0	0.9
B52	SmB	1264130	1263481	FBpp0300515	FBpp0293061	0	0	0	0	0.172	0.182	0.9	0.115	0.932
FBpp0303792	CG10754	1264823	1254479	FBpp0303792	FBpp0075676	0	0	0	0	0.156	0.764	0.9	0.519	0.989
RpS30	eIF4AIII	1258361	1257290	FBpp0083376	FBpp0081324	0	0	0	0	0	0	0.9	0.065	0.902
Rbm13	CG1785	1252236	1252234	FBpp0071198	FBpp0071193	0	0	0	0	0.856	0	0	0.82	0.973
l(1)G0230	CG3731	1265225	1257893	FBpp0305117	FBpp0082459	0	0	0	0	0.925	0.228	0	0.287	0.955
Sin	CG9609	1255623	1253708	FBpp0077946	FBpp0074130	0	0	0	0	0	0	0.9	0.073	0.903
Rpb10	Taf12	1258713	1257606	FBpp0084067	FBpp0081916	0	0	0	0	0.108	0	0.9	0	0.906
CG3731	CG9140	1257893	1256053	FBpp0082459	FBpp0078847	0	0	0	0	0.952	0	0.427	0.472	0.984
RpII33	TH1	1256699	1253680	FBpp0080121	FBpp0074080	0	0	0	0	0	0	0.9	0.2	0.916
CG11030	CG6937	1265148	1258496	FBpp0304812	FBpp0083659	0	0	0	0	0.829	0.827	0	0.104	0.971
emb	msk	1256259	1254831	FBpp0079278	FBpp0076408	0	0	0	0	0.554	0	0.72	0.85	0.979
CG11837	CG7246	1259054	1252285	FBpp0084729	FBpp0071288	0	0	0	0	0.569	0.81	0	0	0.914
l(2)37Cg	Sin	1265155	1255623	FBpp0304829	FBpp0077946	0	0	0	0	0.134	0.93	0.9	0.215	0.994
Pp2A-29B	RpS7	1263817	1260780	FBpp0297239	FBpp0088441	0	0	0	0	0	0	0.9	0.045	0.9
CG8435	crn	1259875	1251815	FBpp0086387	FBpp0070402	0	0	0	0	0	0.898	0	0.164	0.911
Rpn3	RpL40	1263067	1255216	FBpp0291495	FBpp0077159	0	0	0	0	0.079	0.44	0.9	0	0.943
CG18616	eIF-4E	1257707	1254741	FBpp0082112	FBpp0076215	0	0	0	0	0	0	0.9	0.052	0.901
RpL10Aa	RpS26	1257906	1256945	FBpp0082483	FBpp0080641	0	0	0	0	0.831	0.315	0.9	0	0.987
Tor	Ing3	1256625	1253824	FBpp0080003	FBpp0074385	0	0	0	0	0	0.222	0	0.903	0.921
cdc2	pav	1256446	1253172	FBpp0079641	FBpp0073083	0	0	0	0	0.846	0.127	0	0.905	0.986
RpS26	eIF5	1256945	1253623	FBpp0080641	FBpp0073947	0	0	0	0	0.116	0	0.9	0.067	0.91
Ef1beta	RpLP2	1265236	1260973	FBpp0305165	FBpp0089424	0	0	0	0	0.99	0	0	0.122	0.991
SmB	Prp3	1263481	1253971	FBpp0293061	FBpp0074660	0	0	0	0	0.102	0.949	0	0.109	0.955
l(2)37Cg	CG9305	1265155	1256657	FBpp0304829	FBpp0080050	0	0	0	0	0	0	0.9	0.216	0.918
CG7006	Nmd3	1258721	1251820	FBpp0084082	FBpp0070409	0	0	0	0	0.9	0	0	0.215	0.918
Nopp140	CG5033	1265209	1260801	FBpp0305034	FBpp0088519	0	0	0	0	0.973	0	0	0.102	0.975
CSN6	CSN1b	1258495	1254058	FBpp0083658	FBpp0074841	0	0	0	0	0.257	0.981	0.72	0.516	0.997
MED6	MED14	1257465	1252874	FBpp0081639	FBpp0072453	0	0	0	0	0	0.98	0.9	0.849	0.999
CG4849	Rpb10	1258999	1258713	FBpp0084626	FBpp0084067	0	0	0	0	0.084	0	0.9	0	0.904
RpS30	RpL23A	1258361	1252987	FBpp0083376	FBpp0072687	0	0	0	0	0.945	0.819	0.9	0	0.998
CG5033	CG13096	1260801	1256269	FBpp0088519	FBpp0079306	0	0	0	0	0.967	0.796	0	0.214	0.994
CG7993	CG9630	1258156	1257309	FBpp0082984	FBpp0081355	0	0	0	0	0.649	0.879	0	0.144	0.96
CG12267	CG9305	1263257	1256657	FBpp0292147	FBpp0080050	0	0	0	0	0.101	0	0.9	0.142	0.916
Prosalpha7	RpL40	1260924	1255216	FBpp0089041	FBpp0077159	0	0	0	0	0.161	0.305	0.9	0	0.936
ix	MED8	1260295	1259496	FBpp0087251	FBpp0085609	0	0	0	0	0.111	0.995	0.9	0	0.999
Prosalpha7	Rpn5	1260924	1255790	FBpp0089041	FBpp0078278	0	0	0	0	0.379	0.949	0.981	0.064	0.999
RpLP2	RpL23A	1260973	1252987	FBpp0089424	FBpp0072687	0	0	0	0	0.999	0.84	0.9	0.134	0.999
Fen1	Mcm3	1259794	1251989	FBpp0086223	FBpp0070729	0	0	0	0	0.853	0.078	0	0.368	0.907
RpS8	CG6937	1261216	1258496	FBpp0099686	FBpp0083659	0	0	0	0	0.361	0.896	0	0.107	0.935
SmB	CG10754	1263481	1254479	FBpp0293061	FBpp0075676	0	0	0	0	0.464	0.953	0.9	0.185	0.997
FBpp0304260	RpS20	1264959	1258356	FBpp0304260	FBpp0083371	0.616	0	0	0	0.408	0	0.9	0.167	0.978
RpL8	RpS16	1253036	1252527	FBpp0072801	FBpp0071766	0.264	0	0	0	0.999	0.889	0.9	0.704	0.999
Ostgamma	CG1518	1256238	1255110	FBpp0079233	FBpp0076956	0	0	0	0	0.22	0.876	0	0.806	0.979
glo	CG9548	1260880	1256082	FBpp0088856	FBpp0078894	0	0	0	0	0	0	0.9	0	0.9
Gdi	Rab11	1263837	1258380	FBpp0297299	FBpp0083413	0	0	0	0	0	0.92	0	0.787	0.982
eIF3-S10	RpS16	1255925	1252527	FBpp0078584	FBpp0071766	0	0	0	0	0.134	0	0.9	0	0.909
Mob4	CG7033	1264001	1252248	FBpp0297918	FBpp0071226	0	0	0	0	0	0.981	0	0	0.981
CG7993	CG3817	1258156	1257894	FBpp0082984	FBpp0082462	0	0	0	0	0.884	0.616	0	0	0.953
RpS26	Trip1	1256945	1255973	FBpp0080641	FBpp0078689	0	0	0	0	0.592	0	0.9	0	0.957
RpL30	RpL10Aa	1263129	1257906	FBpp0291653	FBpp0082483	0	0	0	0	0.839	0.868	0.9	0.558	0.998
MED8	MED7	1259496	1257523	FBpp0085609	FBpp0081787	0	0	0	0	0	0.584	0.9	0.675	0.985
Prosbeta5	APC10	1260336	1259734	FBpp0087319	FBpp0086107	0	0	0	0	0	0	0.9	0	0.9
Vha68-1	Vha16-5	1256628	1256479	FBpp0080010	FBpp0079709	0.616	0	0	0	0.099	0.386	0.427	0.693	0.955
RpS30	RpL24	1258361	1256689	FBpp0083376	FBpp0080102	0	0	0	0	0.999	0	0.9	0.299	0.999
CG1671	CG2875	1260383	1251895	FBpp0087461	FBpp0070561	0	0	0	0	0.866	0.949	0	0.49	0.996
sec6	Rab11	1259636	1258380	FBpp0085888	FBpp0083413	0	0	0	0	0	0	0.9	0.697	0.968
RpL30	RpS7	1263129	1260780	FBpp0291653	FBpp0088441	0	0	0	0	0.996	0.889	0.9	0.476	0.999
Rpn11	Rpn1	1255962	1253972	FBpp0078664	FBpp0074662	0	0	0	0	0.669	0.994	0.939	0.823	0.999
FBpp0303792	Cpsf160	1264823	1260940	FBpp0303792	FBpp0089163	0	0	0	0	0.112	0	0.9	0.386	0.94
CG3689	RpII33	1261378	1256699	FBpp0110163	FBpp0080121	0	0	0	0	0.175	0	0.9	0	0.914
Rpb7	CG3605	1257949	1255308	FBpp0082591	FBpp0077353	0	0	0	0	0.087	0	0.9	0	0.904
CG7845	CG13096	1263138	1256269	FBpp0291670	FBpp0079306	0	0	0	0	0.856	0.793	0	0.165	0.973
RpL40	Rpt3	1255216	1253271	FBpp0077159	FBpp0073292	0	0	0	0	0.165	0.219	0.9	0.21	0.941
Prosbeta5	Rpn5	1260336	1255790	FBpp0087319	FBpp0078278	0	0	0	0	0.315	0.952	0.945	0.167	0.998
eIF4AIII	RpL23	1257290	1252545	FBpp0081324	FBpp0071808	0	0	0	0	0.185	0.092	0.9	0.073	0.922
cdc2	Prosbeta7	1256446	1255873	FBpp0079641	FBpp0078448	0	0	0	0	0.313	0	0.9	0.058	0.929
B52	glo	1264130	1260880	FBpp0300515	FBpp0088856	0	0	0	0	0.482	0.091	0.9	0.207	0.957
Tctp	RpL24	1257547	1256689	FBpp0081820	FBpp0080102	0	0	0	0	0.943	0	0	0	0.943
Rpt2	Rpn5	1258634	1255790	FBpp0083906	FBpp0078278	0	0	0	0	0.891	0.953	0.94	0.748	0.999
RpLP0-like	CG5728	1260404	1258691	FBpp0087511	FBpp0084016	0	0	0	0	0.904	0.788	0	0.071	0.979
CG3689	Srp54	1261378	1256358	FBpp0110163	FBpp0079471	0	0	0	0	0.122	0	0.9	0	0.908
Rpt2	Rpn7	1258634	1258514	FBpp0083906	FBpp0083687	0	0	0	0	0.992	0.993	0.94	0.441	0.999
Rpn9	Prosalpha3	1258612	1252361	FBpp0083860	FBpp0071451	0	0	0	0	0.717	0.958	0.94	0.104	0.999
CG11837	Nop56	1259054	1258479	FBpp0084729	FBpp0083625	0.088	0	0	0	0.971	0	0	0.732	0.992
RpS8	RpLP2	1261216	1260973	FBpp0099686	FBpp0089424	0	0	0	0	0.999	0.763	0.9	0.258	0.999
Rpb7	SmD1	1257949	1254483	FBpp0082591	FBpp0075684	0	0	0	0	0.876	0.091	0.9	0	0.987
Prp3	CG9344	1253971	1252359	FBpp0074660	FBpp0071449	0	0	0	0	0	0.949	0	0.091	0.951
Aats-asp	Aats-gly	1265223	1254335	FBpp0305104	FBpp0075386	0.067	0	0	0	0.883	0.807	0	0.564	0.989
B52	TfIIFbeta	1264130	1257522	FBpp0300515	FBpp0081786	0	0	0	0	0	0	0.9	0	0.9
SmD1	Mfap1	1254483	1253000	FBpp0075684	FBpp0072720	0	0	0	0	0	0.949	0	0.139	0.954
cdc2c	mr	1262553	1252684	FBpp0289675	FBpp0072065	0	0	0	0	0.075	0	0.9	0.163	0.915
Rpt2	ida	1258634	1253137	FBpp0083906	FBpp0073018	0	0	0	0	0	0	0.9	0	0.9
Rpb10	RpII18	1258713	1255865	FBpp0084067	FBpp0078433	0.616	0	0	0	0.859	0.953	0.9	0.779	0.999
fzy	ida	1256826	1253137	FBpp0080391	FBpp0073018	0	0	0	0	0	0.835	0.9	0.167	0.985
U2af50	SmB	1264024	1263481	FBpp0298005	FBpp0293061	0	0	0	0	0.402	0.1	0.9	0.179	0.949
RpLP2	RpL10Aa	1260973	1257906	FBpp0089424	FBpp0082483	0.616	0	0	0	0.745	0.808	0.9	0.137	0.998
mRpL9	mRpL38	1257925	1253493	FBpp0082540	FBpp0073719	0	0	0	0	0.201	0.883	0	0	0.902
Cul-4	pic	1260594	1257743	FBpp0087897	FBpp0082177	0	0	0	0	0.244	0.866	0	0.986	0.998
wds	jing	1264162	1261916	FBpp0300790	FBpp0112914	0	0	0	0	0	0.129	0.9	0.138	0.918
RpLP0-like	Ns2	1260404	1259716	FBpp0087511	FBpp0086063	0	0	0	0	0.797	0.949	0	0.164	0.99
CG9548	CG10418	1256082	1254485	FBpp0078894	FBpp0075686	0	0	0	0	0.602	0.068	0.9	0	0.959
cype	ATPsyn-b	1263988	1254705	FBpp0297878	FBpp0076134	0	0	0	0	0.901	0	0	0	0.901
RpS8	Ost48	1261216	1252283	FBpp0099686	FBpp0071279	0	0	0	0	0.13	0	0.9	0	0.909
Rpt3	Prosalpha3	1253271	1252361	FBpp0073292	FBpp0071451	0	0	0	0	0.925	0.979	0.94	0.257	0.999
RpS26	RpL23A	1256945	1252987	FBpp0080641	FBpp0072687	0	0	0	0	0.957	0.331	0.9	0.098	0.997
Rho1	sqh	1259864	1252050	FBpp0086354	FBpp0070842	0	0	0	0	0.337	0.09	0.9	0.972	0.998
Rpt5	Cdc16	1258601	1258570	FBpp0083843	FBpp0083769	0	0	0	0	0	0.069	0.9	0	0.902
l(2)37Cg	CG7006	1265155	1258721	FBpp0304829	FBpp0084082	0	0	0	0	0.96	0	0	0.101	0.963
RpL30	RpL8	1263129	1253036	FBpp0291653	FBpp0072801	0	0	0	0	0.995	0.998	0.9	0.707	0.999
spt4	Rpb10	1260142	1258713	FBpp0086953	FBpp0084067	0	0	0	0	0.307	0.105	0.9	0.05	0.933
emb	Nup214	1256259	1252592	FBpp0079278	FBpp0071905	0	0	0	0	0.141	0.789	0.937	0.986	0.999
ix	kto	1260295	1253968	FBpp0087251	FBpp0074653	0	0	0	0	0	0	0.9	0.137	0.91
Prosbeta5	Rpn9	1260336	1258612	FBpp0087319	FBpp0083860	0	0	0	0	0.528	0.959	0.9	0.219	0.998
Elongin-C	RpII18	1259564	1255865	FBpp0085724	FBpp0078433	0	0	0	0	0.1	0.068	0.9	0	0.908
sqh	SNF1A	1252050	1251730	FBpp0070842	FBpp0070208	0	0	0	0	0	0.093	0	0.895	0.9
RpS30	Tctp	1258361	1257547	FBpp0083376	FBpp0081820	0	0	0	0	0.963	0	0	0.101	0.966
U3-55K	CG6937	1260974	1258496	FBpp0090943	FBpp0083659	0	0	0	0	0.738	0.827	0	0.067	0.954
Mcm2	RnrL	1257284	1256448	FBpp0081317	FBpp0079648	0	0	0	0	0.989	0	0	0.142	0.99
Mi-2	Nelf-E	1261232	1254815	FBpp0099808	FBpp0076374	0	0	0	0	0	0	0.9	0	0.9
Rpn3	Prosbeta5	1263067	1260336	FBpp0291495	FBpp0087319	0	0	0	0	0.54	0.952	0.945	0.162	0.998
U2af38	CG11985	1265386	1257380	FBpp0305600	FBpp0081484	0	0	0	0	0.079	0	0.9	0.063	0.906
U3-55K	Nop56	1260974	1258479	FBpp0090943	FBpp0083625	0	0	0	0	0.745	0.873	0	0.691	0.989
CG7246	CG2875	1252285	1251895	FBpp0071288	FBpp0070561	0	0	0	0	0.832	0.949	0	0.119	0.991
Taf12	TfIIFbeta	1257606	1257522	FBpp0081916	FBpp0081786	0	0	0	0	0.109	0	0.9	0.516	0.953
Su(var)3-9	pic	1264350	1257743	FBpp0302536	FBpp0082177	0	0	0	0	0	0.635	0	0.832	0.936
l(2)37Cg	Rpb10	1265155	1258713	FBpp0304829	FBpp0084067	0	0	0	0	0.888	0.949	0.9	0.692	0.999
sw	Lis-1	1260775	1259871	FBpp0088428	FBpp0086375	0	0	0	0	0	0.194	0.9	0.935	0.994
Lk6	eIF-4E	1257639	1254741	FBpp0082008	FBpp0076215	0	0	0	0	0	0.175	0.664	0.956	0.986
cdc2c	Mcm7	1262553	1254784	FBpp0289675	FBpp0076312	0	0	0	0	0.804	0.194	0.9	0.766	0.995
hyx	Ssrp	1262542	1252734	FBpp0289644	FBpp0072151	0	0	0	0	0.124	0.811	0.9	0.278	0.986
Nopp140	RpI1	1265209	1259990	FBpp0305034	FBpp0086640	0	0	0	0	0.75	0.105	0	0.9	0.975
RpL21	RpS16	1264797	1252527	FBpp0303728	FBpp0071766	0.065	0	0	0	0.999	0.888	0.9	0.327	0.999
eIF4AIII	RpS26	1257290	1256945	FBpp0081324	FBpp0080641	0	0	0	0	0.179	0.09	0.9	0.159	0.928
RpS8	RpL23	1261216	1252545	FBpp0099686	FBpp0071808	0	0	0	0	0.999	0.763	0.9	0.426	0.999
RpS20	eIF4AIII	1258356	1257290	FBpp0083371	FBpp0081324	0	0	0	0	0.336	0.068	0.9	0.064	0.934
Rpt4	RpL40	1263684	1255216	FBpp0293948	FBpp0077159	0	0	0	0	0.11	0.219	0.9	0.21	0.937
Mat89Ba	l(1)1Bi	1258024	1251674	FBpp0082727	FBpp0070114	0	0	0	0	0.968	0	0	0.167	0.972
Int6	RpL23	1254194	1252545	FBpp0075104	FBpp0071808	0	0	0	0	0.336	0	0.9	0.094	0.934
Prp19	Cdc5	1259642	1252885	FBpp0085902	FBpp0072468	0	0	0	0	0.159	0.981	0	0.956	0.999
TfIIFbeta	TH1	1257522	1253680	FBpp0081786	FBpp0074080	0	0	0	0	0	0	0.9	0	0.9
RpI1	Sin	1259990	1255623	FBpp0086640	FBpp0077946	0	0	0	0	0.17	0.9	0	0.112	0.919
SrpRbeta	RpL30	1265517	1263129	FBpp0306023	FBpp0291653	0	0	0	0	0	0	0.9	0	0.9
SmB	CG10418	1263481	1254485	FBpp0293061	FBpp0075686	0	0	0	0	0.527	0.939	0.9	0.712	0.999
RpI1	RpI12	1259990	1258450	FBpp0086640	FBpp0083564	0	0	0	0	0.12	0.949	0.72	0.548	0.993
RpS20	RpS26	1258356	1256945	FBpp0083371	FBpp0080641	0	0	0	0	0.891	0.993	0.9	0.779	0.999
Ef1beta	RpL21	1265236	1264797	FBpp0305165	FBpp0303728	0.08	0	0	0	0.921	0	0	0.066	0.926
RnrL	Mcm7	1256448	1254784	FBpp0079648	FBpp0076312	0	0	0	0	0.992	0	0	0.119	0.992
RpL21	RpS15	1264797	1259818	FBpp0303728	FBpp0086269	0	0	0	0	0.999	0.125	0.9	0.138	0.999
mars	pav	1262842	1253172	FBpp0290601	FBpp0073083	0	0	0	0	0.904	0	0.9	0.273	0.992
piwi	Su(var)205	1256505	1256244	FBpp0079755	FBpp0079251	0	0	0	0	0	0	0	0.945	0.945
Rpt5	RpL40	1258601	1255216	FBpp0083843	FBpp0077159	0	0	0	0	0	0.219	0.9	0.215	0.933
Rpb7	Srp54	1257949	1256358	FBpp0082591	FBpp0079471	0	0	0	0	0	0	0.9	0	0.9
Ns2	Nmd3	1259716	1251820	FBpp0086063	FBpp0070409	0	0	0	0	0.802	0.255	0	0.59	0.934
RpL8	Ost48	1253036	1252283	FBpp0072801	FBpp0071279	0	0	0	0	0.256	0	0.9	0	0.922
egg	Caf1	1261654	1257917	FBpp0111689	FBpp0082511	0	0	0	0	0.064	0.181	0	0.906	0.922
RpS15	eIF-4E	1259818	1254741	FBpp0086269	FBpp0076215	0	0	0	0	0.284	0	0.9	0	0.925
CG5033	CG9630	1260801	1257309	FBpp0088519	FBpp0081355	0	0	0	0	0.512	0.939	0	0.146	0.972
U2af50	Rpb7	1264024	1257949	FBpp0298005	FBpp0082591	0	0	0	0	0	0	0.9	0.165	0.912
CSN3	CSN1b	1255609	1254058	FBpp0077927	FBpp0074841	0	0	0	0	0.237	0.981	0.72	0.82	0.999
RpL10Aa	RpL23A	1257906	1252987	FBpp0082483	FBpp0072687	0.306	0	0	0	0.934	0.796	0.9	0.438	0.999
CG16941	Cdc5	1258065	1252885	FBpp0082817	FBpp0072468	0	0	0	0	0.091	0.953	0	0.164	0.961
RpL40	ida	1255216	1253137	FBpp0077159	FBpp0073018	0	0	0	0	0	0.335	0.9	0	0.93
RpL40	eIF5	1255216	1253623	FBpp0077159	FBpp0073947	0	0	0	0	0.107	0.182	0.9	0	0.92
MED17	MED7	1258152	1257523	FBpp0082980	FBpp0081787	0	0	0	0	0.102	0.627	0.9	0.824	0.993
Mcm2	feo	1257284	1253262	FBpp0081317	FBpp0073266	0	0	0	0	0.948	0	0	0.063	0.949
glo	CG3605	1260880	1255308	FBpp0088856	FBpp0077353	0	0	0	0	0.241	0	0.9	0	0.92
CG11985	CG3605	1257380	1255308	FBpp0081484	FBpp0077353	0	0	0	0	0	0.953	0.9	0.601	0.997
RnrS	Mcm3	1260247	1251989	FBpp0087152	FBpp0070729	0	0	0	0	0.975	0	0	0.38	0.984
U2af38	SmD1	1265386	1254483	FBpp0305600	FBpp0075684	0	0	0	0	0.25	0.202	0.9	0.07	0.936
Prp19	CG4849	1259642	1258999	FBpp0085902	FBpp0084626	0	0	0	0	0.466	0.858	0	0.592	0.966
U2af50	Cpsf160	1264024	1260940	FBpp0298005	FBpp0089163	0	0	0	0	0	0	0.9	0.125	0.908
Rpt5	Rpn1	1258601	1253972	FBpp0083843	FBpp0074662	0	0	0	0	0.898	0.989	0.939	0.641	0.999
CG4849	Srp54	1258999	1256358	FBpp0084626	FBpp0079471	0	0	0	0	0.145	0.068	0.9	0	0.913
Ef1beta	RpS7	1265236	1260780	FBpp0305165	FBpp0088441	0	0	0	0	0.957	0	0	0.167	0.962
mars	Klp61F	1262842	1252953	FBpp0290601	FBpp0072616	0	0	0	0	0.908	0	0	0.767	0.977
CG9344	crn	1252359	1251815	FBpp0071449	FBpp0070402	0	0	0	0	0.066	0.949	0	0.145	0.955
SrpRbeta	RpL8	1265517	1253036	FBpp0306023	FBpp0072801	0	0	0	0	0	0	0.9	0	0.9
TfIIFbeta	e(y)1	1257522	1253766	FBpp0081786	FBpp0074237	0	0	0	0	0.064	0	0.9	0.529	0.952
Elongin-C	TfIIFbeta	1259564	1257522	FBpp0085724	FBpp0081786	0	0	0	0	0	0	0.9	0.247	0.921
raptor	Tap42	1265243	1256652	FBpp0305180	FBpp0080045	0	0	0	0	0	0.823	0	0.746	0.953
mRpL24	RpS16	1255977	1252527	FBpp0078694	FBpp0071766	0.273	0	0	0	0.793	0.337	0	0.439	0.936
Rpb10	Srp54	1258713	1256358	FBpp0084067	FBpp0079471	0	0	0	0	0	0	0.9	0	0.9
Rpn9	Rpn5	1258612	1255790	FBpp0083860	FBpp0078278	0	0	0	0	0.777	0.997	0.94	0.909	0.999
CG5033	Nop56	1260801	1258479	FBpp0088519	FBpp0083625	0	0	0	0	0.997	0.684	0	0.067	0.999
CSN6	CSN3	1258495	1255609	FBpp0083658	FBpp0077927	0	0	0	0	0.108	0.981	0.72	0.635	0.998
eIF5B	RpS20	1264275	1258356	FBpp0301570	FBpp0083371	0	0	0	0	0.259	0	0.9	0.418	0.953
RpL21	RpL23A	1264797	1252987	FBpp0303728	FBpp0072687	0	0	0	0	0.921	0.987	0.9	0.256	0.999
Cdc16	Rpn7	1258570	1258514	FBpp0083769	FBpp0083687	0	0	0	0	0	0	0.9	0	0.9
Taf12	e(y)1	1257606	1253766	FBpp0081916	FBpp0074237	0	0	0	0	0	0.982	0.9	0.91	0.999
SmD1	crn	1254483	1251815	FBpp0075684	FBpp0070402	0	0	0	0	0	0.949	0	0.12	0.953
Rpb10	CG9305	1258713	1256657	FBpp0084067	FBpp0080050	0	0	0	0	0	0	0.9	0	0.9
eIF5B	RpL23A	1264275	1252987	FBpp0301570	FBpp0072687	0	0	0	0	0.262	0	0.9	0.363	0.948
RpL10Aa	RpS16	1257906	1252527	FBpp0082483	FBpp0071766	0	0	0	0	0.838	0.808	0.9	0.439	0.998
Rs1	CG9246	1260575	1257129	FBpp0087865	FBpp0081001	0	0	0	0	0.959	0.889	0	0	0.995
Caf1	CG2051	1257917	1255807	FBpp0082511	FBpp0078318	0	0	0	0	0.466	0.971	0	0.908	0.998
CG6937	Surf6	1258496	1258313	FBpp0083659	FBpp0083263	0	0	0	0	0.895	0.82	0	0.113	0.981
TfIIFbeta	dre4	1257522	1253008	FBpp0081786	FBpp0072743	0	0	0	0	0	0	0.9	0.24	0.92
RpL21	eIF3-S10	1264797	1255925	FBpp0303728	FBpp0078584	0	0	0	0	0.107	0	0.9	0.157	0.918
RpS7	RpS15Aa	1260780	1253449	FBpp0088441	FBpp0073623	0	0	0	0	0.975	0.987	0.9	0.521	0.999
RpL10Aa	Int6	1257906	1254194	FBpp0082483	FBpp0075104	0	0	0	0	0.277	0	0.9	0.209	0.937
RpS8	CG4849	1261216	1258999	FBpp0099686	FBpp0084626	0	0	0	0	0.7	0.616	0	0.22	0.902
SmB	Srp54	1263481	1256358	FBpp0293061	FBpp0079471	0	0	0	0	0	0	0.9	0.189	0.915
Rpn9	Rpn7	1258612	1258514	FBpp0083860	FBpp0083687	0	0	0	0	0.938	0.988	0.94	0.74	0.999
Rpt4	Rpt3	1263684	1253271	FBpp0293948	FBpp0073292	0	0	0.447	0.918	0.991	0.993	0.94	0.807	0.999
RpS15	eIF3-S10	1259818	1255925	FBpp0086269	FBpp0078584	0	0	0	0	0.19	0	0.9	0	0.915
U2af50	CG3689	1264024	1261378	FBpp0298005	FBpp0110163	0	0	0	0	0.064	0	0.9	0.212	0.919
Surf6	CG3817	1258313	1257894	FBpp0083263	FBpp0082462	0	0	0	0	0.911	0.474	0	0	0.951
Rpb10	CG9548	1258713	1256082	FBpp0084067	FBpp0078894	0	0	0	0	0.619	0	0.9	0	0.96
sec15	sec8	1258389	1255808	FBpp0083436	FBpp0078326	0	0	0	0	0	0.949	0.955	0.985	0.999
MED6	kto	1257465	1253968	FBpp0081639	FBpp0074653	0	0	0	0	0	0	0.9	0.538	0.951
CG3689	Rpb7	1261378	1257949	FBpp0110163	FBpp0082591	0	0	0	0	0.086	0	0.9	0	0.904
Nop56	CG13096	1258479	1256269	FBpp0083625	FBpp0079306	0	0	0	0	0.974	0.723	0	0.12	0.993
eIF5B	eIF5	1264275	1253623	FBpp0301570	FBpp0073947	0	0	0	0	0.179	0.901	0.9	0.694	0.997
U2af50	CG9548	1264024	1256082	FBpp0298005	FBpp0078894	0	0	0	0	0	0	0.9	0.165	0.912
eIF5B	RpL30	1264275	1263129	FBpp0301570	FBpp0291653	0.089	0	0	0	0	0	0.9	0.063	0.907
RpS26	Int6	1256945	1254194	FBpp0080641	FBpp0075104	0	0	0	0	0.438	0	0.9	0	0.941
RpLP0-like	CG9246	1260404	1257129	FBpp0087511	FBpp0081001	0	0	0	0	0.973	0.898	0	0	0.997
Trip1	RpS15Aa	1255973	1253449	FBpp0078689	FBpp0073623	0	0	0	0	0.237	0	0.9	0	0.92
RpI1	CG9246	1259990	1257129	FBpp0086640	FBpp0081001	0	0	0	0	0.921	0	0	0	0.921
RpS19b	eIF3-S10	1258633	1255925	FBpp0083905	FBpp0078584	0	0	0	0	0.114	0.096	0.9	0	0.912
ida	Prosalpha3	1253137	1252361	FBpp0073018	FBpp0071451	0	0	0	0	0	0	0.9	0	0.9
FBpp0303792	RpII18	1264823	1255865	FBpp0303792	FBpp0078433	0	0	0	0	0.109	0	0.9	0	0.907
Rs1	CG5800	1260575	1253760	FBpp0087865	FBpp0074227	0	0	0.512	0.684	0.646	0.571	0	0.886	0.903
Prosbeta5	mr	1260336	1252684	FBpp0087319	FBpp0072065	0	0	0	0	0	0	0.9	0	0.9
Hsc70Cb	Cctgamma	1263471	1258049	FBpp0292999	FBpp0082787	0.272	0	0	0	0.922	0.192	0	0.443	0.971
dbe	CG2875	1255493	1251895	FBpp0077694	FBpp0070561	0	0	0	0	0.54	0.949	0	0.492	0.987
Cctgamma	Tcp-1eta	1258049	1257339	FBpp0082787	FBpp0081401	0	0	0	0.827	0.999	0.907	0.939	0.774	0.999
CG3605	CG10754	1255308	1254479	FBpp0077353	FBpp0075676	0	0	0	0	0	0.981	0.9	0.582	0.999
CG5800	CG11417	1253760	1251728	FBpp0074227	FBpp0070205	0	0	0	0	0.721	0.693	0	0.167	0.922
bwa	GlcT-1	1264777	1252472	FBpp0303611	FBpp0071669	0	0	0	0	0	0	0.9	0	0.9
spt4	atms	1260142	1255896	FBpp0086953	FBpp0078508	0	0	0	0	0	0.131	0.9	0.171	0.921
RpS15Aa	Ost48	1253449	1252283	FBpp0073623	FBpp0071279	0	0	0	0	0.138	0	0.9	0	0.91
Rpt4	Rpt4R	1263684	1254534	FBpp0293948	FBpp0075772	0	0	0.527	0.986	0	0.844	0.72	0.634	0.955
Cpsf160	RpII18	1260940	1255865	FBpp0089163	FBpp0078433	0	0	0	0	0	0	0.9	0	0.9
Taf1	TfIIFalpha	1263582	1257240	FBpp0293442	FBpp0081216	0	0	0	0	0	0.893	0.9	0.986	0.999
RpI12	RpII18	1258450	1255865	FBpp0083564	FBpp0078433	0	0	0	0	0.425	0.949	0	0.522	0.984
CG11837	dbe	1259054	1255493	FBpp0084729	FBpp0077694	0	0	0	0	0.903	0.462	0	0.081	0.948
CG10418	crn	1254485	1251815	FBpp0075686	FBpp0070402	0	0	0	0	0	0.949	0	0.184	0.956
CG6937	dbe	1258496	1255493	FBpp0083659	FBpp0077694	0	0	0	0	0.881	0.827	0	0	0.978
CG4364	CG5589	1256341	1254112	FBpp0079445	FBpp0074936	0	0	0	0	0.929	0	0	0	0.929
CG5728	CG9246	1258691	1257129	FBpp0084016	FBpp0081001	0	0	0	0	0.994	0.949	0	0	0.999
pav	Mcm3	1253172	1251989	FBpp0073083	FBpp0070729	0	0	0	0	0.899	0	0	0.074	0.903
TfIIFbeta	Nelf-E	1257522	1254815	FBpp0081786	FBpp0076374	0	0	0	0	0.126	0	0.9	0.52	0.954
RpS13	RpL8	1256282	1253036	FBpp0079328	FBpp0072801	0.085	0	0	0	0.998	0.881	0.9	0.573	0.999
FBpp0304260	RpL24	1264959	1256689	FBpp0304260	FBpp0080102	0	0	0	0	0.428	0.116	0.9	0	0.945
RpL10Aa	Ost48	1257906	1252283	FBpp0082483	FBpp0071279	0	0	0	0	0.101	0	0.9	0	0.906
MED6	MED15	1257465	1255511	FBpp0081639	FBpp0077722	0	0	0	0	0	0.693	0.9	0.466	0.982
Rpb10	CG9609	1258713	1253708	FBpp0084067	FBpp0074130	0	0	0	0	0	0	0.9	0	0.9
CG1671	RpI1	1260383	1259990	FBpp0087461	FBpp0086640	0	0	0	0	0.94	0	0	0	0.94
Rpt2	Prosbeta7	1258634	1255873	FBpp0083906	FBpp0078448	0	0	0	0	0.841	0.985	0.94	0.217	0.999
MED8	MED15	1259496	1255511	FBpp0085609	FBpp0077722	0	0	0	0	0	0.576	0.9	0.351	0.97
Srp54	CG10754	1256358	1254479	FBpp0079471	FBpp0075676	0	0	0	0	0.223	0	0.9	0	0.918
Rpt5	cdc2	1258601	1256446	FBpp0083843	FBpp0079641	0	0	0	0	0	0.182	0.9	0.136	0.923
dup	pic	1259926	1257743	FBpp0086519	FBpp0082177	0	0	0	0	0.191	0.879	0	0.937	0.993
Cpsf160	glo	1260940	1260880	FBpp0089163	FBpp0088856	0	0	0	0	0	0	0.9	0	0.9
Pp1-87B	Cdc5	1257677	1252885	FBpp0082067	FBpp0072468	0	0	0	0	0.069	0.333	0	0.885	0.922
Taf12	TfIIFalpha	1257606	1257240	FBpp0081916	FBpp0081216	0	0	0	0	0.148	0	0.9	0.539	0.957
Csl4	Mtr3	1256532	1253986	FBpp0079813	FBpp0074687	0	0	0	0	0.424	0.999	0.9	0.974	0.999
Cdc16	mr	1258570	1252684	FBpp0083769	FBpp0072065	0	0	0	0	0.148	0.981	0.9	0.833	0.999
atms	CG2469	1255896	1252929	FBpp0078508	FBpp0072561	0	0	0	0	0.065	0.998	0	0.693	0.999
Mat89Ba	CG2875	1258024	1251895	FBpp0082727	FBpp0070561	0	0	0	0	0.825	0.949	0	0.515	0.995
CG11030	dbe	1265148	1255493	FBpp0304812	FBpp0077694	0	0	0	0	0.923	0.461	0	0	0.956
Mtor	Cpsf160	1265124	1260940	FBpp0304737	FBpp0089163	0	0	0	0	0.184	0	0.9	0.086	0.918
FBpp0303792	glo	1264823	1260880	FBpp0303792	FBpp0088856	0	0	0	0	0	0.091	0.9	0.243	0.925
CG7845	Nop56	1263138	1258479	FBpp0291670	FBpp0083625	0	0	0	0	0.986	0.755	0	0	0.996
RpL21	eIF-5A	1264797	1252696	FBpp0303728	FBpp0072081	0.144	0	0	0	0.969	0	0	0.145	0.976
Nop56	l(1)1Bi	1258479	1251674	FBpp0083625	FBpp0070114	0	0	0	0	0.934	0	0	0	0.934
MED27	MED14	1255827	1252874	FBpp0078361	FBpp0072453	0	0	0	0	0	0.96	0.9	0.442	0.997
SrpRbeta	RpL40	1265517	1255216	FBpp0306023	FBpp0077159	0	0	0	0	0	0.211	0.9	0	0.917
alien	CSN6	1264847	1258495	FBpp0303869	FBpp0083658	0	0	0	0	0.421	0.999	0.72	0.378	0.999
CG3689	CG9548	1261378	1256082	FBpp0110163	FBpp0078894	0	0	0	0	0	0	0.9	0	0.9
RpL21	RpS15Aa	1264797	1253449	FBpp0303728	FBpp0073623	0	0	0	0	0.985	0.523	0.9	0	0.999
Pp2A-29B	RpS13	1263817	1256282	FBpp0297239	FBpp0079328	0	0	0	0	0	0	0.9	0	0.9
Tfb1	TfIIFbeta	1260011	1257522	FBpp0086676	FBpp0081786	0	0	0	0	0.065	0	0.9	0.205	0.919
cdc2	feo	1256446	1253262	FBpp0079641	FBpp0073266	0	0	0	0	0.923	0.788	0	0.743	0.995
l(3)72Dn	CG5728	1265435	1258691	FBpp0305742	FBpp0084016	0	0	0	0	0.83	0.808	0	0.544	0.983
Aats-his	Aats-thr	1265493	1256590	FBpp0305939	FBpp0079914	0.117	0	0	0	0.766	0.094	0	0.882	0.975
MED21	ix	1261887	1260295	FBpp0112462	FBpp0087251	0	0	0	0	0.137	0.981	0.9	0.148	0.998
bur	RpI1	1262838	1259990	FBpp0290556	FBpp0086640	0	0	0	0	0.737	0	0	0.694	0.916
CG11837	CG6937	1259054	1258496	FBpp0084729	FBpp0083659	0	0	0	0	0.899	0.827	0	0	0.981
Pp2A-29B	RpS15	1263817	1259818	FBpp0297239	FBpp0086269	0	0	0	0	0	0	0.9	0	0.9
CG5033	CG5728	1260801	1258691	FBpp0088519	FBpp0084016	0	0	0	0	0.999	0.884	0	0.207	0.999
Mi-2	dre4	1261232	1253008	FBpp0099808	FBpp0072743	0	0	0	0	0.25	0.806	0	0.586	0.934
mRpL24	RpL23	1255977	1252545	FBpp0078694	FBpp0071808	0.616	0	0	0	0.995	0.789	0	0.439	0.999
Spc25	fzy	1257734	1256826	FBpp0082158	FBpp0080391	0	0	0	0	0.251	0	0.9	0	0.921
Cdc16	Rpn11	1258570	1255962	FBpp0083769	FBpp0078664	0	0	0	0	0.07	0.225	0.9	0	0.921
TfIIFbeta	CG3605	1257522	1255308	FBpp0081786	FBpp0077353	0	0	0	0	0	0	0.9	0	0.9
RpL24	Ost48	1256689	1252283	FBpp0080102	FBpp0071279	0	0	0	0	0.135	0	0.9	0	0.909
RpLP0-like	CG6937	1260404	1258496	FBpp0087511	FBpp0083659	0	0	0	0	0.995	0.949	0	0.085	0.999
CG6015	CG11985	1258461	1257380	FBpp0083581	FBpp0081484	0	0	0	0	0	0.797	0.9	0	0.978
eIF4AIII	RpS16	1257290	1252527	FBpp0081324	FBpp0071766	0.064	0	0	0	0.232	0.091	0.9	0.195	0.937
RpS7	RpS19b	1260780	1258633	FBpp0088441	FBpp0083905	0	0	0	0	0.998	0.879	0.9	0.744	0.999
RnrL	CG11811	1256448	1254642	FBpp0079648	FBpp0075994	0.066	0	0	0	0	0	0.966	0.219	0.973
Nedd8	CG9548	1257004	1256082	FBpp0080733	FBpp0078894	0	0	0	0	0.962	0.091	0	0	0.964
SrpRbeta	Ost48	1265517	1252283	FBpp0306023	FBpp0071279	0	0	0	0	0.114	0	0.9	0.107	0.913
Slh	Ykt6	1260929	1252158	FBpp0089084	FBpp0071049	0	0	0	0	0	0.987	0	0.751	0.996
CG9246	CG5800	1257129	1253760	FBpp0081001	FBpp0074227	0	0	0	0	0.863	0.715	0	0	0.959
RpS8	RpS15	1261216	1259818	FBpp0099686	FBpp0086269	0	0	0	0	0.999	0.993	0.9	0.965	0.999
Prosalpha7	Rpn7	1260924	1258514	FBpp0089041	FBpp0083687	0	0	0	0	0.509	0.984	0.94	0.207	0.999
wds	Caf1	1264162	1257917	FBpp0300790	FBpp0082511	0	0	0	0.661	0.343	0.107	0.9	0.305	0.942
bur	dlg1	1262838	1262825	FBpp0290556	FBpp0290503	0	0	0	0	0.163	0	0.688	0.714	0.918
CG4849	RpS13	1258999	1256282	FBpp0084626	FBpp0079328	0.089	0	0	0	0.626	0.791	0	0.255	0.939
RpS19b	RpS30	1258633	1258361	FBpp0083905	FBpp0083376	0	0	0	0	0.968	0.868	0.9	0.193	0.999
Cnot4	CG18616	1264894	1257707	FBpp0304028	FBpp0082112	0	0	0	0	0	0	0.9	0.818	0.981
osa	mor	1260813	1258004	FBpp0088543	FBpp0082692	0	0	0	0	0	0.961	0.964	0.622	0.999
FBpp0303792	TfIIFalpha	1264823	1257240	FBpp0303792	FBpp0081216	0	0	0	0	0.081	0.068	0.9	0.087	0.911
Prp19	CG9548	1259642	1256082	FBpp0085902	FBpp0078894	0	0	0	0	0.165	0.797	0	0.485	0.905
Prp19	CG3605	1259642	1255308	FBpp0085902	FBpp0077353	0	0	0	0	0.386	0.953	0	0.216	0.975
FBpp0304260	RpS15	1264959	1259818	FBpp0304260	FBpp0086269	0	0	0	0	0.487	0	0.9	0	0.946
Rpt4	ida	1263684	1253137	FBpp0293948	FBpp0073018	0	0	0	0	0	0	0.9	0	0.9
eIF5	RpS15Aa	1253623	1253449	FBpp0073947	FBpp0073623	0	0	0	0	0.122	0.178	0.9	0	0.921
RpI1	Nop56	1259990	1258479	FBpp0086640	FBpp0083625	0	0	0	0	0.968	0.613	0	0.465	0.992
Elongin-C	TfIIFalpha	1259564	1257240	FBpp0085724	FBpp0081216	0	0	0	0	0	0	0.9	0.224	0.919
RpL21	Ost48	1264797	1252283	FBpp0303728	FBpp0071279	0	0	0	0	0.162	0	0.9	0	0.912
Rpt4	Rpn7	1263684	1258514	FBpp0293948	FBpp0083687	0	0	0	0	0.907	0.993	0.94	0.753	0.999
Ef1beta	RpL8	1265236	1253036	FBpp0305165	FBpp0072801	0	0	0	0	0.993	0	0	0.078	0.993
RpL21	Pp2A-29B	1264797	1263817	FBpp0303728	FBpp0297239	0	0	0	0	0	0	0.9	0	0.9
RpLP2	RpL24	1260973	1256689	FBpp0089424	FBpp0080102	0	0	0	0	0.999	0.885	0.9	0.282	0.999
fzy	Gl	1256826	1254391	FBpp0080391	FBpp0075498	0	0	0	0	0	0	0.9	0.319	0.928
Ski6	Rrp45	1256665	1253707	FBpp0080062	FBpp0074129	0.616	0	0.384	0	0.251	0.981	0.9	0.953	0.999
CG7006	CG4038	1258721	1252422	FBpp0084082	FBpp0071562	0	0	0	0	0.847	0	0	0.47	0.915
glo	Srp54	1260880	1256358	FBpp0088856	FBpp0079471	0	0	0	0	0.236	0	0.9	0.192	0.932
Cpsf160	RpII33	1260940	1256699	FBpp0089163	FBpp0080121	0	0	0	0	0	0	0.9	0.191	0.915
RpII33	e(y)1	1256699	1253766	FBpp0080121	FBpp0074237	0	0	0	0	0.148	0	0.9	0.08	0.914
Rpn7	Rpn5	1258514	1255790	FBpp0083687	FBpp0078278	0	0	0	0	0.822	0.989	0.94	0.75	0.999
RpL10Aa	eIF4AIII	1257906	1257290	FBpp0082483	FBpp0081324	0	0	0	0	0.175	0.181	0.9	0	0.926
U2af50	Srp54	1264024	1256358	FBpp0298005	FBpp0079471	0	0	0	0	0.153	0.095	0.9	0.577	0.963
Set1	jing	1263041	1261916	FBpp0291454	FBpp0112914	0	0	0	0	0.069	0.067	0.9	0.217	0.922
glo	SmD1	1260880	1254483	FBpp0088856	FBpp0075684	0	0	0	0	0.064	0	0.9	0	0.902
RpL30	Trip1	1263129	1255973	FBpp0291653	FBpp0078689	0	0	0	0	0.645	0	0.9	0.105	0.965
Aats-asp	CG33123	1265223	1255260	FBpp0305104	FBpp0077251	0.366	0	0	0	0.463	0.89	0.9	0.692	0.998
RpS15	eIF-5A	1259818	1252696	FBpp0086269	FBpp0072081	0	0	0	0	0.889	0.548	0	0	0.947
Rs1	RpLP0-like	1260575	1260404	FBpp0087865	FBpp0087511	0	0	0	0	0.853	0.89	0	0.068	0.983
Rpn9	Cdc16	1258612	1258570	FBpp0083860	FBpp0083769	0	0	0	0	0	0	0.9	0.044	0.9
spt4	Spt6	1260142	1252064	FBpp0086953	FBpp0070861	0	0	0	0	0	0.614	0.72	0.984	0.998
CG16941	CG10754	1258065	1254479	FBpp0082817	FBpp0075676	0	0	0	0	0	0.999	0.9	0.926	0.999
barc	CG10754	1255664	1254479	FBpp0078053	FBpp0075676	0	0	0	0	0	0.894	0	0.441	0.938
Cdc42	tum	1264247	1260054	FBpp0301153	FBpp0086767	0	0	0	0	0	0.64	0.968	0.838	0.998
CG5033	CG5800	1260801	1253760	FBpp0088519	FBpp0074227	0	0	0	0	0.784	0.755	0	0.443	0.968
Pp2A-29B	RpS30	1263817	1258361	FBpp0297239	FBpp0083376	0	0	0	0	0	0	0.9	0	0.9
Mat89Ba	CG9246	1258024	1257129	FBpp0082727	FBpp0081001	0	0	0	0	0.963	0.606	0	0	0.984
RpII18	Nelf-E	1255865	1254815	FBpp0078433	FBpp0076374	0	0	0	0	0.063	0	0.9	0	0.902
Cdc42	par-6	1264247	1253762	FBpp0301153	FBpp0074229	0	0	0	0	0.146	0.998	0.499	0.989	0.999
Prp19	CG6015	1259642	1258461	FBpp0085902	FBpp0083581	0	0	0.261	0.627	0.428	0.953	0	0.831	0.982
CG5589	CG7246	1254112	1252285	FBpp0074936	FBpp0071288	0	0	0	0	0.794	0.93	0	0.119	0.986
Rpt2	Prosalpha3	1258634	1252361	FBpp0083906	FBpp0071451	0	0	0	0	0.936	0.985	0.94	0.397	0.999
RpLP2	RpS15	1260973	1259818	FBpp0089424	FBpp0086269	0	0	0	0	0.999	0.782	0.9	0.323	0.999
eIF5	RpS16	1253623	1252527	FBpp0073947	FBpp0071766	0	0	0	0	0.087	0.208	0.9	0	0.921
RpS26	Ost48	1256945	1252283	FBpp0080641	FBpp0071279	0	0	0	0	0.084	0	0.9	0	0.904
Prosalpha5	Rpn11	1259718	1255962	FBpp0086066	FBpp0078664	0	0	0	0	0.803	0.99	0.981	0.223	0.999
Mtr3	Rrp45	1253986	1253707	FBpp0074687	FBpp0074129	0.616	0	0.432	0	0.339	0.892	0.9	0.983	0.999
EfTuM	Cctgamma	1260070	1258049	FBpp0086790	FBpp0082787	0	0	0	0	0.626	0.65	0	0.439	0.92
U2af50	CG4849	1264024	1258999	FBpp0298005	FBpp0084626	0	0	0	0	0.122	0	0.9	0.146	0.918
Cdc42	Vav	1264247	1261825	FBpp0301153	FBpp0112228	0	0	0	0	0	0.23	0.947	0.759	0.989
MED21	MED8	1261887	1259496	FBpp0112462	FBpp0085609	0	0	0	0	0.136	0.935	0.9	0.499	0.996
RpS19b	RpL24	1258633	1256689	FBpp0083905	FBpp0080102	0	0	0	0	0.994	0.674	0.9	0.444	0.999
CG3731	ATPsyn-b	1257893	1254705	FBpp0082459	FBpp0076134	0	0	0	0	0.915	0	0	0	0.915
Pp2A-29B	RpL23	1263817	1252545	FBpp0297239	FBpp0071808	0	0	0	0	0	0	0.9	0.075	0.903
Rpn11	mr	1255962	1252684	FBpp0078664	FBpp0072065	0	0	0	0	0	0	0.9	0	0.9
RpL30	eIF4AIII	1263129	1257290	FBpp0291653	FBpp0081324	0	0	0	0	0.206	0	0.9	0.042	0.917
l(3)72Dn	dbe	1265435	1255493	FBpp0305742	FBpp0077694	0	0	0	0	0.536	0.949	0	0.52	0.987
Rs1	CG5589	1260575	1254112	FBpp0087865	FBpp0074936	0	0	0.513	0.714	0.854	0.09	0	0.751	0.906
RpS15	eIF4AIII	1259818	1257290	FBpp0086269	FBpp0081324	0	0	0	0	0.261	0.068	0.9	0.05	0.925
RpLP2	Ost48	1260973	1252283	FBpp0089424	FBpp0071279	0	0	0	0	0.105	0	0.9	0	0.906
FBpp0304260	RpLP2	1264959	1260973	FBpp0304260	FBpp0089424	0	0	0	0	0.88	0.09	0.9	0.071	0.988
CG3689	CG10418	1261378	1254485	FBpp0110163	FBpp0075686	0	0	0	0	0	0	0.9	0	0.9
CG7006	Bka	1258721	1256357	FBpp0084082	FBpp0079470	0	0	0	0	0.926	0	0	0	0.926
dup	RpL40	1259926	1255216	FBpp0086519	FBpp0077159	0	0	0	0	0	0.788	0.9	0	0.977
Rpn5	Rpt4R	1255790	1254534	FBpp0078278	FBpp0075772	0	0	0	0	0.645	0.87	0.832	0.663	0.997
Nop56	CG1785	1258479	1252234	FBpp0083625	FBpp0071193	0	0	0	0	0.829	0.661	0	0	0.939
CkIalpha	per	1253387	1251837	FBpp0073513	FBpp0070455	0	0	0	0	0	0.614	0.472	0.722	0.938
Rpt4	Prosalpha3	1263684	1252361	FBpp0293948	FBpp0071451	0	0	0	0	0.987	0.97	0.94	0.614	0.999
CG16941	TfIIFbeta	1258065	1257522	FBpp0082817	FBpp0081786	0	0	0	0	0	0	0.9	0	0.9
Cul-4	Nedd8	1260594	1257004	FBpp0087897	FBpp0080733	0	0	0	0	0	0.873	0	0.834	0.978
Tfb1	TfIIFalpha	1260011	1257240	FBpp0086676	FBpp0081216	0	0	0	0	0	0.116	0.9	0.513	0.953
RpS7	RpL23	1260780	1252545	FBpp0088441	FBpp0071808	0	0	0	0	0.994	0.751	0.9	0.584	0.999
RpL24	RpL8	1256689	1253036	FBpp0080102	FBpp0072801	0	0	0	0	0.999	0.993	0.9	0.609	0.999
cdc2c	Cdc16	1262553	1258570	FBpp0289675	FBpp0083769	0	0	0	0	0.132	0.873	0.9	0.656	0.995
ald	Cdc16	1264815	1258570	FBpp0303766	FBpp0083769	0	0	0	0	0.131	0.931	0	0	0.937
FBpp0303792	Rpb7	1264823	1257949	FBpp0303792	FBpp0082591	0	0	0	0	0.158	0	0.9	0	0.912
dgt1	MBD-R2	1259136	1257687	FBpp0084893	FBpp0082081	0	0	0	0	0	0.533	0.9	0.713	0.985
RpS7	RpL23A	1260780	1252987	FBpp0088441	FBpp0072687	0	0	0	0	0.945	0.801	0.9	0.299	0.999
CG16941	CG3605	1258065	1255308	FBpp0082817	FBpp0077353	0	0	0	0	0.296	0.949	0.9	0.577	0.998
FBpp0304260	RpS13	1264959	1256282	FBpp0304260	FBpp0079328	0	0	0	0	0.703	0.118	0.9	0.189	0.975
mor	Snr1	1258004	1255812	FBpp0082692	FBpp0078331	0	0	0	0	0.106	0.981	0.968	0.952	0.999
SmB	Rpb7	1263481	1257949	FBpp0293061	FBpp0082591	0	0	0	0	0.517	0.091	0.9	0	0.952
RpS30	RpS20	1258361	1258356	FBpp0083376	FBpp0083371	0	0	0	0	0.993	0.993	0.9	0.153	0.999
RpS20	Trip1	1258356	1255973	FBpp0083371	FBpp0078689	0	0	0	0	0.804	0.068	0.9	0.121	0.981
CG5033	CG4364	1260801	1256341	FBpp0088519	FBpp0079445	0	0	0	0	0.964	0.952	0	0.988	0.999
Pp2A-29B	RpS8	1263817	1261216	FBpp0297239	FBpp0099686	0	0	0	0	0	0.093	0.9	0	0.905
RpS26	eIF3-S10	1256945	1255925	FBpp0080641	FBpp0078584	0	0	0	0	0.111	0.067	0.9	0.277	0.932
RpLP2	RpS20	1260973	1258356	FBpp0089424	FBpp0083371	0	0	0	0	0.999	0.771	0.9	0.153	0.999
RpL24	eIF3-S10	1256689	1255925	FBpp0080102	FBpp0078584	0	0	0	0	0.217	0	0.9	0.699	0.974
RpS13	RpL40	1256282	1255216	FBpp0079328	FBpp0077159	0	0	0	0	0.997	0.832	0.9	0.408	0.999
Rpn9	cdc2	1258612	1256446	FBpp0083860	FBpp0079641	0	0	0	0	0.111	0	0.9	0	0.907
Rpb10	TfIIFbeta	1258713	1257522	FBpp0084067	FBpp0081786	0	0	0	0	0	0.902	0.9	0.417	0.993
CG16941	crn	1258065	1251815	FBpp0082817	FBpp0070402	0	0	0	0	0.104	0.89	0	0.212	0.915
Mcm2	Mcm7	1257284	1254784	FBpp0081317	FBpp0076312	0	0	0	0.781	0.998	0.981	0.981	0.983	0.999
Rpt4	Rpn9	1263684	1258612	FBpp0293948	FBpp0083860	0	0	0	0	0.673	0.983	0.94	0.803	0.999
Rpb10	Ssrp	1258713	1252734	FBpp0084067	FBpp0072151	0	0	0	0	0	0	0.9	0	0.9
Prosbeta7	Rpn1	1255873	1253972	FBpp0078448	FBpp0074662	0	0	0	0	0.26	0.972	0.939	0.677	0.999
Pop2	eIF-4E	1262465	1254741	FBpp0289500	FBpp0076215	0	0	0	0	0.177	0.238	0.9	0.405	0.957
Nup153	Nup93-1	1261875	1253464	FBpp0112385	FBpp0073659	0	0	0	0	0	0.578	0.9	0.939	0.997
U2af38	SmB	1265386	1263481	FBpp0305600	FBpp0293061	0	0	0	0	0.582	0.075	0.9	0.07	0.959
Rpt2	mr	1258634	1252684	FBpp0083906	FBpp0072065	0	0	0	0	0	0.068	0.9	0	0.902
RpII33	CG3605	1256699	1255308	FBpp0080121	FBpp0077353	0	0	0	0	0	0	0.9	0	0.9
RpS30	RpS13	1258361	1256282	FBpp0083376	FBpp0079328	0	0	0	0	0.999	0.998	0.9	0.065	0.999
Stat92E	FBpp0087651	1260788	1260467	FBpp0088489	FBpp0087651	0	0	0	0	0	0.761	0.8	0.836	0.991
l(3)72Dn	Nop56	1265435	1258479	FBpp0305742	FBpp0083625	0	0	0	0	0.88	0.873	0	0.149	0.985
Hsc70Cb	CG7033	1263471	1252248	FBpp0292999	FBpp0071226	0.272	0	0	0	0.884	0.192	0	0.439	0.956
Tfb1	Rpb10	1260011	1258713	FBpp0086676	FBpp0084067	0	0	0	0	0	0	0.9	0	0.9
Rpt5	Rpn11	1258601	1255962	FBpp0083843	FBpp0078664	0	0	0	0	0.961	0.993	0.94	0.846	0.999
Rpt2	Rpn11	1258634	1255962	FBpp0083906	FBpp0078664	0	0	0	0	0.991	0.993	0.94	0.769	0.999
FBpp0303792	CG10418	1264823	1254485	FBpp0303792	FBpp0075686	0	0	0	0	0.109	0.182	0.9	0.537	0.961
Prp19	CG16941	1259642	1258065	FBpp0085902	FBpp0082817	0	0	0	0	0.264	0.953	0	0.652	0.986
RpS20	Ost48	1258356	1252283	FBpp0083371	FBpp0071279	0	0	0	0	0.077	0	0.9	0.08	0.907
cdc2c	dup	1262553	1259926	FBpp0289675	FBpp0086519	0	0	0	0	0.442	0.464	0.966	0.967	0.999
Rpb7	TH1	1257949	1253680	FBpp0082591	FBpp0074080	0	0	0	0	0	0	0.9	0	0.9
CG7845	CG5033	1263138	1260801	FBpp0291670	FBpp0088519	0	0	0	0	0.96	0.982	0	0.207	0.999
CG3605	crn	1255308	1251815	FBpp0077353	FBpp0070402	0	0	0	0	0.215	0.949	0	0.206	0.965
Pp2A-29B	RpS26	1263817	1256945	FBpp0297239	FBpp0080641	0	0	0	0	0	0	0.9	0	0.9
ald	Gl	1264815	1254391	FBpp0303766	FBpp0075498	0	0	0	0	0	0	0.9	0	0.9
RnrS	Mcm7	1260247	1254784	FBpp0087152	FBpp0076312	0	0	0	0	0.977	0	0	0.216	0.981
Rho1	pbl	1259864	1254880	FBpp0086354	FBpp0076487	0	0	0	0	0	0.925	0.947	0.746	0.998
Rpn3	fzy	1263067	1256826	FBpp0291495	FBpp0080391	0	0	0	0	0.11	0	0.9	0	0.907
IntS8	IntS6	1259774	1252030	FBpp0086186	FBpp0070806	0	0	0	0	0	0.764	0.72	0.069	0.933
RpII18	e(y)1	1255865	1253766	FBpp0078433	FBpp0074237	0	0	0	0	0.1	0	0.9	0	0.906
RpS8	RpS7	1261216	1260780	FBpp0099686	FBpp0088441	0	0	0	0	0.999	0.998	0.9	0.542	0.999
mars	tum	1262842	1260054	FBpp0290601	FBpp0086767	0	0	0	0	0.945	0	0	0.127	0.95
FBpp0303792	CG3605	1264823	1255308	FBpp0303792	FBpp0077353	0	0	0	0	0.095	0.337	0.9	0.464	0.963
RpII18	Ssrp	1255865	1252734	FBpp0078433	FBpp0072151	0	0	0	0	0.095	0	0.9	0	0.905
Spc105R	Gl	1264434	1254391	FBpp0302830	FBpp0075498	0	0	0	0	0	0	0.9	0.122	0.908
Not1	Pop2	1263596	1262465	FBpp0293496	FBpp0289500	0	0	0	0	0.1	0.999	0.9	0.909	0.999
cmet	mars	1265051	1262842	FBpp0304511	FBpp0290601	0	0	0	0	0.812	0	0	0.494	0.901
CG6015	Cdc5	1258461	1252885	FBpp0083581	FBpp0072468	0	0	0	0	0.088	0.953	0	0.763	0.988
Nup358	Nup153	1263524	1261875	FBpp0293235	FBpp0112385	0	0	0	0.609	0.625	0.758	0.854	0.955	0.99
TfIIFbeta	RpII33	1257522	1256699	FBpp0081786	FBpp0080121	0	0	0	0	0	0.941	0.9	0.434	0.996
EfTuM	RpS15Aa	1260070	1253449	FBpp0086790	FBpp0073623	0.616	0	0	0	0.311	0.686	0	0.374	0.941
Mtor	Nup358	1265124	1263524	FBpp0304737	FBpp0293235	0	0	0	0	0.639	0.181	0.72	0.769	0.978
RpS8	RpS16	1261216	1252527	FBpp0099686	FBpp0071766	0	0	0	0	0.999	0.998	0.9	0.649	0.999
FBpp0304260	RpS19b	1264959	1258633	FBpp0304260	FBpp0083905	0	0	0	0	0.275	0.129	0.9	0.167	0.94
sec6	sec8	1259636	1255808	FBpp0085888	FBpp0078326	0	0	0	0	0.104	0.982	0.968	0.999	0.999
RpL24	RpL23	1256689	1252545	FBpp0080102	FBpp0071808	0	0	0	0	0.999	0.998	0.9	0.566	0.999
cmet	Gl	1265051	1254391	FBpp0304511	FBpp0075498	0	0	0	0	0	0	0.9	0.663	0.964
SmB	snRNP-U1-C	1263481	1258236	FBpp0293061	FBpp0083134	0	0	0	0	0.667	0.953	0	0.835	0.997
l(3)72Dn	CG11837	1265435	1259054	FBpp0305742	FBpp0084729	0	0	0	0	0.842	0.899	0	0	0.983
RpII33	CG10754	1256699	1254479	FBpp0080121	FBpp0075676	0	0	0	0	0.164	0	0.9	0	0.912
MED8	kto	1259496	1253968	FBpp0085609	FBpp0074653	0	0	0	0	0	0	0.9	0.257	0.922
Rpb10	Rpb7	1258713	1257949	FBpp0084067	FBpp0082591	0	0	0	0	0.158	0.981	0.9	0.953	0.999
MED8	MED16	1259496	1252483	FBpp0085609	FBpp0071684	0	0	0	0	0	0.955	0.9	0.485	0.997
Rpt4	ctrip	1263684	1263449	FBpp0293948	FBpp0292914	0	0	0	0	0.068	0.809	0	0.914	0.983
Cpsf160	TfIIFbeta	1260940	1257522	FBpp0089163	FBpp0081786	0	0	0	0	0	0	0.9	0.08	0.904
SmB	CG6015	1263481	1258461	FBpp0293061	FBpp0083581	0	0	0	0	0.119	0.912	0.9	0	0.991
MED17	MED14	1258152	1252874	FBpp0082980	FBpp0072453	0	0	0	0	0	0.976	0.9	0.768	0.999
SmB	Mfap1	1263481	1253000	FBpp0293061	FBpp0072720	0	0	0	0	0.101	0.949	0	0.08	0.954
CG5728	CG4364	1258691	1256341	FBpp0084016	FBpp0079445	0	0	0	0	0.932	0.765	0	0.443	0.99
wcd	CG9246	1259840	1257129	FBpp0086314	FBpp0081001	0	0	0	0	0.912	0	0	0	0.912
l(2)37Cg	RpII33	1265155	1256699	FBpp0304829	FBpp0080121	0	0	0	0	0.292	0.952	0	0.692	0.988
glo	RpII18	1260880	1255865	FBpp0088856	FBpp0078433	0	0	0	0	0	0	0.9	0	0.9
dlg1	RpII18	1262825	1255865	FBpp0290503	FBpp0078433	0.616	0	0	0	0.789	0	0	0.399	0.947
RpL10Aa	RpS15Aa	1257906	1253449	FBpp0082483	FBpp0073623	0.15	0	0	0	0.967	0.775	0.9	0.473	0.999
alien	Rpn5	1264847	1255790	FBpp0303869	FBpp0078278	0	0	0	0	0.368	0.788	0.561	0.221	0.948
CG4849	mRpL24	1258999	1255977	FBpp0084626	FBpp0078694	0.616	0	0	0	0.789	0.459	0	0.363	0.968
mars	Lis-1	1262842	1259871	FBpp0290601	FBpp0086375	0	0	0	0	0	0	0.9	0.086	0.904
Taf1	His2B	1263582	1261136	FBpp0293442	FBpp0091155	0	0	0	0	0	0.943	0	0.144	0.949
RpS15Aa	RpL23	1253449	1252545	FBpp0073623	FBpp0071808	0.616	0	0	0	0.997	0.616	0.9	0.439	0.999
CG12267	RpII18	1263257	1255865	FBpp0292147	FBpp0078433	0	0	0	0	0.117	0.911	0.9	0.568	0.996
APC10	Rpt3	1259734	1253271	FBpp0086107	FBpp0073292	0	0	0	0	0	0	0.9	0	0.9
eIF4AIII	RpS15Aa	1257290	1253449	FBpp0081324	FBpp0073623	0	0	0	0	0.228	0.096	0.9	0.098	0.928
Cdc16	Prosalpha3	1258570	1252361	FBpp0083769	FBpp0071451	0	0	0	0	0	0	0.9	0.166	0.913
U3-55K	CG1671	1260974	1260383	FBpp0090943	FBpp0087461	0	0	0.386	0.624	0.836	0.939	0	0.688	0.993
CG7845	CG9630	1263138	1257309	FBpp0291670	FBpp0081355	0	0	0	0	0.631	0.898	0	0	0.96
hyx	Rtf1	1262542	1252506	FBpp0289644	FBpp0071731	0	0	0	0	0.106	0.779	0	0.941	0.987
SmD1	CG10754	1254483	1254479	FBpp0075684	FBpp0075676	0	0	0	0	0.199	0.981	0.9	0.166	0.998
CG33123	CG1703	1255260	1253312	FBpp0077251	FBpp0073367	0	0	0	0	0.915	0.098	0	0	0.92
pasha	Dcr-1	1259292	1258537	FBpp0085181	FBpp0083717	0	0	0	0	0.07	0.467	0.441	0.986	0.995
mRpL24	RpL23A	1255977	1252987	FBpp0078694	FBpp0072687	0.616	0	0	0	0.967	0.696	0	0.439	0.997
Spindly	fzy	1262888	1256826	FBpp0290805	FBpp0080391	0	0	0	0	0	0	0.9	0.299	0.926
RpII33	mRpL24	1256699	1255977	FBpp0080121	FBpp0078694	0.616	0	0	0	0.802	0	0	0.312	0.943
Mcm7	Mcm6	1254784	1252089	FBpp0076312	FBpp0070913	0	0	0.348	0.783	0.994	0.995	0.981	0.954	0.999
CG11985	CG9548	1257380	1256082	FBpp0081484	FBpp0078894	0	0	0	0	0.578	0.953	0.9	0.114	0.998
l(2)37Cg	CG9609	1265155	1253708	FBpp0304829	FBpp0074130	0	0	0	0	0.072	0	0.9	0.139	0.913
Prosalpha7	Prosbeta7	1260924	1255873	FBpp0089041	FBpp0078448	0	0	0	0	0.971	0.983	0.981	0.724	0.999
CG6937	CG4038	1258496	1252422	FBpp0083659	FBpp0071562	0	0	0	0	0.446	0.827	0	0	0.9
MED27	kto	1255827	1253968	FBpp0078361	FBpp0074653	0	0	0	0	0	0	0.9	0.496	0.947
Nop56	CG5589	1258479	1254112	FBpp0083625	FBpp0074936	0	0	0	0	0.924	0.757	0	0.674	0.993
APC10	Rpn9	1259734	1258612	FBpp0086107	FBpp0083860	0	0	0	0	0	0	0.9	0	0.9
U3-55K	CG7246	1260974	1252285	FBpp0090943	FBpp0071288	0	0	0	0	0.921	0.949	0	0.691	0.998
RpS8	eIF-4E	1261216	1254741	FBpp0099686	FBpp0076215	0	0	0	0	0.134	0.357	0.9	0.155	0.946
RpS8	Trip1	1261216	1255973	FBpp0099686	FBpp0078689	0	0	0	0	0.841	0.503	0.9	0	0.991
Prosbeta5	RpL40	1260336	1255216	FBpp0087319	FBpp0077159	0	0	0	0	0.179	0.327	0.9	0.101	0.943
RpS20	eIF5	1258356	1253623	FBpp0083371	FBpp0073947	0	0	0	0	0.134	0	0.9	0	0.909
CG7006	RpI12	1258721	1258450	FBpp0084082	FBpp0083564	0	0	0	0	0.967	0	0	0	0.967
MED21	MED27	1261887	1255827	FBpp0112462	FBpp0078361	0	0	0	0	0	0	0.9	0.654	0.963
Nipped-B	SA	1261423	1256124	FBpp0110411	FBpp0078977	0	0	0	0	0.107	0.95	0	0.984	0.999
Chro	pzg	1255754	1255640	FBpp0078219	FBpp0077992	0	0	0	0	0.48	0.783	0	0.484	0.936
CG11180	Nop56	1259472	1258479	FBpp0085566	FBpp0083625	0	0	0	0	0.813	0.612	0	0.09	0.928
RpS15	RpL8	1259818	1253036	FBpp0086269	FBpp0072801	0.616	0	0	0	0.999	0.746	0.9	0.439	0.999
Lis-1	Spc25	1259871	1257734	FBpp0086375	FBpp0082158	0	0	0	0	0	0	0.9	0	0.9
Cdc42	dia	1264247	1263763	FBpp0301153	FBpp0297103	0	0	0	0	0	0.482	0.499	0.732	0.924
Nup153	Cpsf160	1261875	1260940	FBpp0112385	FBpp0089163	0	0	0	0	0.178	0	0.9	0	0.914
Srp54	CG9548	1256358	1256082	FBpp0079471	FBpp0078894	0	0	0	0	0	0	0.9	0	0.9
CG1671	Nop56	1260383	1258479	FBpp0087461	FBpp0083625	0	0	0	0	0.924	0.873	0	0.499	0.994
RpS7	eIF5	1260780	1253623	FBpp0088441	FBpp0073947	0	0	0	0	0.136	0.182	0.9	0	0.923
MED8	MED14	1259496	1252874	FBpp0085609	FBpp0072453	0	0	0	0	0	0.97	0.9	0.319	0.997
Rpb10	e(y)1	1258713	1253766	FBpp0084067	FBpp0074237	0	0	0	0	0.068	0	0.9	0.048	0.903
B52	CG11985	1264130	1257380	FBpp0300515	FBpp0081484	0	0	0	0	0	0	0.9	0.135	0.909
dia	pbl	1263763	1254880	FBpp0297103	FBpp0076487	0	0	0	0	0.089	0.727	0	0.632	0.9
Nup358	smt3	1263524	1256128	FBpp0293235	FBpp0078984	0	0	0	0	0.208	0.627	0.8	0.858	0.99
SmB	CG7006	1263481	1258721	FBpp0293061	FBpp0084082	0	0	0	0	0.964	0	0	0	0.964
FBpp0303792	SmD1	1264823	1254483	FBpp0303792	FBpp0075684	0	0	0	0	0.137	0.957	0.9	0.796	0.999
wds	MBD-R2	1264162	1257687	FBpp0300790	FBpp0082081	0	0	0	0	0	0.215	0.9	0.406	0.949
CG3689	glo	1261378	1260880	FBpp0110163	FBpp0088856	0	0	0	0	0	0	0.9	0	0.9
RpS7	RpS26	1260780	1256945	FBpp0088441	FBpp0080641	0	0	0	0	0.991	0.993	0.9	0.494	0.999
Nop56	dbe	1258479	1255493	FBpp0083625	FBpp0077694	0	0	0	0	0.848	0.493	0	0.549	0.962
RpS20	RpII33	1258356	1256699	FBpp0083371	FBpp0080121	0.616	0	0	0	0.81	0	0	0.439	0.955
Mcm2	cdc2	1257284	1256446	FBpp0081317	FBpp0079641	0	0	0	0	0.876	0.194	0	0.977	0.997
eIF5B	RpL40	1264275	1255216	FBpp0301570	FBpp0077159	0	0	0	0	0	0.252	0.9	0.103	0.927
Rpt2	fzy	1258634	1256826	FBpp0083906	FBpp0080391	0	0	0	0	0.11	0	0.9	0.077	0.91
glo	TfIIFalpha	1260880	1257240	FBpp0088856	FBpp0081216	0	0	0	0	0	0	0.9	0	0.9
CSN7	CSN6	1260549	1258495	FBpp0087821	FBpp0083658	0	0	0	0	0	0.993	0.72	0.922	0.999
MED7	MED27	1257523	1255827	FBpp0081787	FBpp0078361	0	0	0	0	0	0.562	0.9	0.694	0.985
cdc2	Rpt3	1256446	1253271	FBpp0079641	FBpp0073292	0	0	0	0	0	0.205	0.9	0.194	0.93
cdc2c	FBpp0076330	1262553	1254796	FBpp0289675	FBpp0076330	0	0	0	0	0.597	0	0.9	0.055	0.958
RpS8	Int6	1261216	1254194	FBpp0099686	FBpp0075104	0	0	0	0	0.614	0.069	0.9	0	0.961
Not1	eIF4AIII	1263596	1257290	FBpp0293496	FBpp0081324	0	0	0	0	0	0	0.9	0	0.9
RpL10Aa	eIF-4E	1257906	1254741	FBpp0082483	FBpp0076215	0	0	0	0	0.136	0	0.9	0	0.909
FBpp0305828	CG3731	1265463	1257893	FBpp0305828	FBpp0082459	0	0	0	0	0.88	0.177	0	0.52	0.948
RpS13	RpL23A	1256282	1252987	FBpp0079328	FBpp0072687	0	0	0	0	0.998	0.826	0.9	0.513	0.999
eIF-4E	Nup93-1	1254741	1253464	FBpp0076215	FBpp0073659	0	0	0	0	0	0	0.9	0	0.9
TfIIFbeta	barc	1257522	1255664	FBpp0081786	FBpp0078053	0	0	0	0	0	0.116	0	0.976	0.978
CG6610	SmD1	1255007	1254483	FBpp0076756	FBpp0075684	0	0	0	0	0.81	0.808	0	0.595	0.983
CG5033	wcd	1260801	1259840	FBpp0088519	FBpp0086314	0	0	0	0	0.997	0	0	0	0.997
CG7006	CG6937	1258721	1258496	FBpp0084082	FBpp0083659	0	0	0	0	0.996	0.949	0	0.671	0.999
jing	Caf1	1261916	1257917	FBpp0112914	FBpp0082511	0	0	0	0	0	0.098	0.9	0.22	0.923
cdc2	Rpn11	1256446	1255962	FBpp0079641	FBpp0078664	0	0	0	0	0	0.122	0.9	0	0.908
RpI1	wcd	1259990	1259840	FBpp0086640	FBpp0086314	0	0	0	0	0.914	0	0	0	0.914
U2af38	Rpb7	1265386	1257949	FBpp0305600	FBpp0082591	0	0	0	0	0.157	0	0.9	0	0.912
Mtor	sqh	1265124	1252050	FBpp0304737	FBpp0070842	0	0	0	0	0	0.152	0.9	0.071	0.914
CG3689	RpII18	1261378	1255865	FBpp0110163	FBpp0078433	0	0	0	0	0.079	0	0.9	0	0.903
RnrL	Mcm3	1256448	1251989	FBpp0079648	FBpp0070729	0	0	0	0	0.991	0	0	0.115	0.992
FBpp0303792	CG16941	1264823	1258065	FBpp0303792	FBpp0082817	0	0	0	0	0	0.199	0.9	0.638	0.968
CG7845	Rbm13	1263138	1252236	FBpp0291670	FBpp0071198	0	0	0	0	0.579	0.776	0	0	0.901
Tfb1	Taf12	1260011	1257606	FBpp0086676	FBpp0081916	0	0	0	0	0	0	0.9	0	0.9
Stat92E	dome	1260788	1253905	FBpp0088489	FBpp0074525	0	0	0	0	0	0.922	0	0.968	0.997
CG3689	TfIIFbeta	1261378	1257522	FBpp0110163	FBpp0081786	0	0	0	0	0	0	0.9	0	0.9
RpS20	RpS16	1258356	1252527	FBpp0083371	FBpp0071766	0.222	0	0	0	0.999	0.998	0.9	0.602	0.999
Rpb7	CG9548	1257949	1256082	FBpp0082591	FBpp0078894	0	0	0	0	0.275	0	0.9	0	0.924
Pp2A-29B	CanA1	1263817	1259243	FBpp0297239	FBpp0085094	0	0	0	0	0	0.34	0.9	0.582	0.97
Int6	RpS16	1254194	1252527	FBpp0075104	FBpp0071766	0	0	0	0	0.627	0	0.9	0.558	0.982
CG11837	CG7993	1259054	1258156	FBpp0084729	FBpp0082984	0	0	0	0	0.983	0	0	0	0.983
Rpt2	Cdc16	1258634	1258570	FBpp0083906	FBpp0083769	0	0	0	0	0	0.069	0.9	0	0.902
RpL40	RpL8	1255216	1253036	FBpp0077159	FBpp0072801	0	0	0	0	0.991	0.978	0.9	0.568	0.999
Ns2	CG6937	1259716	1258496	FBpp0086063	FBpp0083659	0	0	0	0	0.923	0.465	0	0.211	0.964
CG9305	CG9609	1256657	1253708	FBpp0080050	FBpp0074130	0	0	0	0	0	0	0.9	0.517	0.949
Mcm2	RpL40	1257284	1255216	FBpp0081317	FBpp0077159	0	0	0	0	0	0.157	0.9	0.05	0.912
MED8	MED27	1259496	1255827	FBpp0085609	FBpp0078361	0	0	0	0	0	0.566	0.9	0.299	0.966
Tfb1	dre4	1260011	1253008	FBpp0086676	FBpp0072743	0	0	0	0	0.181	0	0.9	0	0.914
SrpRbeta	RpL21	1265517	1264797	FBpp0306023	FBpp0303728	0	0	0	0	0	0	0.9	0	0.9
Tctp	RpL40	1257547	1255216	FBpp0081820	FBpp0077159	0	0	0	0	0.951	0.489	0	0.121	0.976
CG2469	Ssrp	1252929	1252734	FBpp0072561	FBpp0072151	0	0	0	0	0.198	0.953	0	0.61	0.984
Ns2	CG4364	1259716	1256341	FBpp0086063	FBpp0079445	0	0	0	0	0.978	0.949	0	0.519	0.999
U2af50	crn	1264024	1251815	FBpp0298005	FBpp0070402	0	0	0	0	0	0.873	0	0.561	0.941
CG9246	CG5589	1257129	1254112	FBpp0081001	FBpp0074936	0	0	0	0	0.917	0	0	0	0.917
CG7006	Csl4	1258721	1256532	FBpp0084082	FBpp0079813	0	0	0	0	0.892	0	0	0.148	0.904
Cnot4	Prosalpha7	1264894	1260924	FBpp0304028	FBpp0089041	0	0	0	0	0	0.949	0	0	0.949
CG43163	Hsc70Cb	1263737	1263471	FBpp0296980	FBpp0292999	0.11	0	0	0	0.261	0.763	0	0.614	0.931
SmB	Cpsf160	1263481	1260940	FBpp0293061	FBpp0089163	0	0	0	0	0	0	0.9	0.053	0.901
Mat89Ba	CG5589	1258024	1254112	FBpp0082727	FBpp0074936	0	0	0	0	0.853	0.795	0	0.521	0.984
cdc2	Rpn5	1256446	1255790	FBpp0079641	FBpp0078278	0	0	0	0	0.147	0	0.9	0.117	0.918
Prosalpha5	Cdc16	1259718	1258570	FBpp0086066	FBpp0083769	0	0	0	0	0	0	0.9	0.043	0.9
Prosalpha7	Prosalpha3	1260924	1252361	FBpp0089041	FBpp0071451	0	0	0.257	0.781	0.989	0.993	0.981	0.851	0.999
RpS8	eIF3-S10	1261216	1255925	FBpp0099686	FBpp0078584	0	0	0	0	0.25	0.615	0.9	0	0.968
RpL23A	RpL23	1252987	1252545	FBpp0072687	FBpp0071808	0.616	0	0	0	0.996	0.987	0.9	0.647	0.999
eIF3-S10	eIF5	1255925	1253623	FBpp0078584	FBpp0073947	0	0	0	0	0.211	0.949	0.981	0.692	0.999
RpS8	eIF4AIII	1261216	1257290	FBpp0099686	FBpp0081324	0	0	0	0	0.335	0.13	0.9	0	0.937
Tctp	RpS13	1257547	1256282	FBpp0081820	FBpp0079328	0	0	0	0	0.967	0	0	0.058	0.967
CG7006	CG4364	1258721	1256341	FBpp0084082	FBpp0079445	0	0	0	0	0.925	0.939	0	0.209	0.996
SrpRbeta	RpS26	1265517	1256945	FBpp0306023	FBpp0080641	0	0	0	0	0	0	0.9	0	0.9
RpLP0-like	RpS13	1260404	1256282	FBpp0087511	FBpp0079328	0	0	0	0	0.729	0.695	0	0.42	0.947
U2af38	CG16941	1265386	1258065	FBpp0305600	FBpp0082817	0	0	0	0	0.08	0.128	0.9	0.34	0.94
Mcm2	RfC4	1257284	1253192	FBpp0081317	FBpp0073120	0.131	0	0	0	0.847	0.181	0.578	0.269	0.96
l(2)37Cg	RpII18	1265155	1255865	FBpp0304829	FBpp0078433	0	0	0	0	0.596	0.949	0.9	0.693	0.999
l(2)37Cg	Tfb1	1265155	1260011	FBpp0304829	FBpp0086676	0	0	0	0	0	0	0.9	0.087	0.904
Rpn3	cdc2	1263067	1256446	FBpp0291495	FBpp0079641	0	0	0	0	0	0.302	0.9	0.156	0.935
Cnot4	Pop2	1264894	1262465	FBpp0304028	FBpp0289500	0	0	0	0	0.152	0.951	0.9	0.882	0.999
Taf1	Rpb7	1263582	1257949	FBpp0293442	FBpp0082591	0	0	0	0	0	0	0.9	0.138	0.91
glu	Cap	1256871	1253675	FBpp0080489	FBpp0074065	0	0	0.255	0.611	0.408	0.757	0	0.837	0.907
U2af50	Rpb10	1264024	1258713	FBpp0298005	FBpp0084067	0	0	0	0	0	0	0.9	0	0.9
Taf1	Taf4	1263582	1261965	FBpp0293442	FBpp0113081	0	0	0	0	0	0.992	0.9	0.986	0.999
CG12267	Rpb10	1263257	1258713	FBpp0292147	FBpp0084067	0	0	0	0	0	0.9	0.9	0.519	0.994
RpL40	Prosalpha3	1255216	1252361	FBpp0077159	FBpp0071451	0	0	0	0	0.201	0.356	0.9	0.09	0.946
CSN7	CSN1b	1260549	1254058	FBpp0087821	FBpp0074841	0	0	0	0	0.112	0.851	0.72	0.658	0.985
RpS13	RpL23	1256282	1252545	FBpp0079328	FBpp0071808	0.084	0	0	0	0.998	0.766	0.9	0.439	0.999
Cdc42	sec15	1264247	1258389	FBpp0301153	FBpp0083436	0	0	0	0	0	0.788	0	0.741	0.942
FBpp0303792	SmB	1264823	1263481	FBpp0303792	FBpp0293061	0	0	0	0	0.362	0.953	0.9	0.728	0.999
Lis-1	Gl	1259871	1254391	FBpp0086375	FBpp0075498	0	0	0	0	0	0.727	0.9	0.837	0.995
Rpt4	Cdc16	1263684	1258570	FBpp0293948	FBpp0083769	0	0	0	0	0.11	0.069	0.9	0.164	0.921
Elongin-C	RpII33	1259564	1256699	FBpp0085724	FBpp0080121	0	0	0	0	0.11	0	0.9	0	0.907
Prosbeta5	Prosalpha3	1260336	1252361	FBpp0087319	FBpp0071451	0	0	0	0	0.98	0.984	0.945	0.511	0.999
Taf12	RpII33	1257606	1256699	FBpp0081916	FBpp0080121	0	0	0	0	0.215	0	0.9	0.123	0.925
Rpb7	CG11985	1257949	1257380	FBpp0082591	FBpp0081484	0	0	0	0	0.174	0	0.9	0	0.913
APC10	Rpt2	1259734	1258634	FBpp0086107	FBpp0083906	0	0	0	0	0	0	0.9	0.164	0.912
Rab11	sec8	1258380	1255808	FBpp0083413	FBpp0078326	0	0	0	0	0	0.239	0.9	0.54	0.962
Trip1	RpL23A	1255973	1252987	FBpp0078689	FBpp0072687	0	0	0	0	0.522	0	0.9	0	0.95
Prosalpha5	Rpt3	1259718	1253271	FBpp0086066	FBpp0073292	0	0	0	0	0.747	0.979	0.94	0.478	0.999
Pp2A-29B	RpL10Aa	1263817	1257906	FBpp0297239	FBpp0082483	0	0	0	0	0	0	0.9	0	0.9
Elongin-C	Rpb7	1259564	1257949	FBpp0085724	FBpp0082591	0	0	0	0	0	0	0.9	0	0.9
FBpp0303792	TfIIFbeta	1264823	1257522	FBpp0303792	FBpp0081786	0	0	0	0	0	0	0.9	0	0.9
Gl	ctp	1254391	1251963	FBpp0075498	FBpp0070672	0	0	0	0	0	0	0	0.944	0.944
wcd	CG7246	1259840	1252285	FBpp0086314	FBpp0071288	0	0	0	0	0.945	0.949	0	0.916	0.999
Pp2A-29B	RpS15Aa	1263817	1253449	FBpp0297239	FBpp0073623	0	0	0	0	0	0	0.9	0	0.9
CG5033	CG7006	1260801	1258721	FBpp0088519	FBpp0084082	0	0	0	0	0.961	0.887	0	0.167	0.996
Rpt5	Rpn5	1258601	1255790	FBpp0083843	FBpp0078278	0	0	0	0	0.878	0.984	0.94	0.909	0.999
RpS13	Trip1	1256282	1255973	FBpp0079328	FBpp0078689	0	0	0	0	0.616	0	0.9	0	0.959
CG6937	CG2875	1258496	1251895	FBpp0083659	FBpp0070561	0	0	0	0	0.791	0.827	0	0	0.962
RpS26	RpS13	1256945	1256282	FBpp0080641	FBpp0079328	0	0	0	0	0.994	0.993	0.9	0.073	0.999
Taf4	RpII33	1261965	1256699	FBpp0113081	FBpp0080121	0	0	0	0	0	0	0.9	0.08	0.904
Trip1	RpL40	1255973	1255216	FBpp0078689	FBpp0077159	0	0	0	0	0.598	0.338	0.9	0.108	0.973
spt4	Ssrp	1260142	1252734	FBpp0086953	FBpp0072151	0	0	0	0	0	0.09	0.9	0.885	0.988
RpLP0-like	RpL10Aa	1260404	1257906	FBpp0087511	FBpp0082483	0.616	0	0	0	0.935	0.615	0	0.439	0.993
Mtor	feo	1265124	1253262	FBpp0304737	FBpp0073266	0	0	0	0	0.123	0	0.9	0.048	0.909
RpL30	eIF3-S10	1263129	1255925	FBpp0291653	FBpp0078584	0	0	0	0	0.087	0	0.9	0.096	0.91
RpI1	Mat89Ba	1259990	1258024	FBpp0086640	FBpp0082727	0	0	0	0	0.935	0	0	0	0.935
Elongin-C	Nedd8	1259564	1257004	FBpp0085724	FBpp0080733	0	0	0	0	0.931	0.207	0	0.745	0.984
CG9305	RpII18	1256657	1255865	FBpp0080050	FBpp0078433	0	0	0	0	0	0	0.9	0.085	0.904
MED6	MED27	1257465	1255827	FBpp0081639	FBpp0078361	0	0	0	0	0	0.551	0.9	0.398	0.97
RpS20	RpL10Aa	1258356	1257906	FBpp0083371	FBpp0082483	0.37	0	0	0	0.932	0.616	0.9	0.574	0.999
Rpn7	Prosbeta7	1258514	1255873	FBpp0083687	FBpp0078448	0	0	0	0	0.851	0.981	0.94	0	0.999
CG4849	RpL10Aa	1258999	1257906	FBpp0084626	FBpp0082483	0.386	0	0	0	0.767	0.4	0	0.439	0.945
RpS26	RpS16	1256945	1252527	FBpp0080641	FBpp0071766	0	0	0	0	0.992	0.993	0.9	0.105	0.999
Cpsf160	CG3605	1260940	1255308	FBpp0089163	FBpp0077353	0	0	0	0	0.197	0	0.9	0	0.916
CG4849	CG9548	1258999	1256082	FBpp0084626	FBpp0078894	0	0	0	0	0	0	0.9	0	0.9
CG4849	CG3605	1258999	1255308	FBpp0084626	FBpp0077353	0	0	0	0	0.328	0.779	0.9	0.521	0.991
glo	TfIIFbeta	1260880	1257522	FBpp0088856	FBpp0081786	0	0	0	0	0.102	0	0.9	0	0.906
RpL24	mRpL24	1256689	1255977	FBpp0080102	FBpp0078694	0	0	0	0	0.489	0.696	0	0.418	0.901
Taf4	Rpb7	1261965	1257949	FBpp0113081	FBpp0082591	0	0	0	0	0	0	0.9	0.158	0.912
Rpb10	CG10754	1258713	1254479	FBpp0084067	FBpp0075676	0	0	0	0	0.135	0	0.9	0	0.909
RpL21	RpS13	1264797	1256282	FBpp0303728	FBpp0079328	0	0	0	0	0.999	0.769	0.9	0.427	0.999
Trip1	RpS16	1255973	1252527	FBpp0078689	FBpp0071766	0	0	0	0	0.634	0	0.9	0	0.961
U2af38	B52	1265386	1264130	FBpp0305600	FBpp0300515	0	0	0	0	0.15	0.097	0.9	0.577	0.963
Prosalpha5	Rpt4R	1259718	1254534	FBpp0086066	FBpp0075772	0	0	0	0	0.409	0.818	0.359	0.257	0.941
egg	Su(var)205	1261654	1256244	FBpp0111689	FBpp0079251	0	0	0	0	0	0.774	0	0.827	0.959
Mfap1	crn	1253000	1251815	FBpp0072720	FBpp0070402	0	0	0	0	0.19	0.949	0	0	0.956
Prosbeta7	Rpt3	1255873	1253271	FBpp0078448	FBpp0073292	0	0	0	0	0.859	0.978	0.94	0.464	0.999
FBpp0304260	RpL21	1264959	1264797	FBpp0304260	FBpp0303728	0	0	0	0	0.545	0.114	0.9	0.048	0.956
bur	RpL40	1262838	1255216	FBpp0290556	FBpp0077159	0	0	0	0	0.414	0.876	0	0.048	0.924
CG5728	Nop56	1258691	1258479	FBpp0084016	FBpp0083625	0	0	0	0	0.978	0.873	0	0.523	0.998
Dcr-1	piwi	1258537	1256505	FBpp0083717	FBpp0079755	0	0	0	0	0	0.16	0	0.986	0.988
hyx	atms	1262542	1255896	FBpp0289644	FBpp0078508	0	0	0	0	0.109	0.999	0.9	0.74	0.999
alien	CSN1b	1264847	1254058	FBpp0303869	FBpp0074841	0	0	0	0.621	0.697	0.981	0.72	0.77	0.998
RpS7	RpS13	1260780	1256282	FBpp0088441	FBpp0079328	0	0	0	0	0.999	0.998	0.9	0.167	0.999
RpS30	eIF5	1258361	1253623	FBpp0083376	FBpp0073947	0	0	0	0	0.098	0	0.9	0	0.905
SrpRbeta	RpS20	1265517	1258356	FBpp0306023	FBpp0083371	0	0	0	0	0	0	0.9	0	0.9
Rpn3	ida	1263067	1253137	FBpp0291495	FBpp0073018	0	0	0	0	0	0	0.9	0	0.9
RpS7	RpS20	1260780	1258356	FBpp0088441	FBpp0083371	0	0	0	0	0.998	0.993	0.9	0.441	0.999
CG7006	CG7993	1258721	1258156	FBpp0084082	FBpp0082984	0	0	0	0	0.991	0.93	0	0.506	0.999
eIF5B	RpS15Aa	1264275	1253449	FBpp0301570	FBpp0073623	0	0	0	0	0.331	0.492	0.9	0.439	0.978
SMC2	Cap	1259965	1253675	FBpp0086591	FBpp0074065	0	0	0.335	0.613	0.351	0.702	0.72	0.848	0.965
MED21	MED14	1261887	1252874	FBpp0112462	FBpp0072453	0	0	0	0	0	0.975	0.9	0.78	0.999
RpS26	RpL23	1256945	1252545	FBpp0080641	FBpp0071808	0	0	0	0	0.976	0.403	0.9	0.167	0.998
TfIIFbeta	CG10754	1257522	1254479	FBpp0081786	FBpp0075676	0	0	0	0	0	0	0.9	0	0.9
sw	ctp	1260775	1251963	FBpp0088428	FBpp0070672	0	0	0	0	0	0.341	0.9	0.907	0.993
CG1671	CG5290	1260383	1254101	FBpp0087461	FBpp0074918	0	0	0	0	0.813	0	0	0.517	0.905
Ef1beta	RpS16	1265236	1252527	FBpp0305165	FBpp0071766	0	0	0	0	0.926	0	0	0.169	0.936
RpLP2	Tctp	1260973	1257547	FBpp0089424	FBpp0081820	0	0	0	0	0.986	0	0	0.175	0.988
APC10	Rpn5	1259734	1255790	FBpp0086107	FBpp0078278	0	0	0	0	0	0	0.9	0	0.9
FBpp0304260	CG4849	1264959	1258999	FBpp0304260	FBpp0084626	0.386	0	0	0	0.422	0.211	0	0.729	0.914
RpL40	Mcm3	1255216	1251989	FBpp0077159	FBpp0070729	0	0	0	0	0	0.157	0.9	0	0.912
wds	egg	1264162	1261654	FBpp0300790	FBpp0111689	0	0	0	0	0	0.805	0	0.748	0.948
Rpt5	Rpt4R	1258601	1254534	FBpp0083843	FBpp0075772	0	0	0.462	0.91	0.648	0.87	0.832	0.762	0.992
brm	osa	1264609	1260813	FBpp0303193	FBpp0088543	0	0	0	0	0.225	0.995	0.949	0.652	0.999
Srp54	SmD1	1256358	1254483	FBpp0079471	FBpp0075684	0	0	0	0	0	0.068	0.9	0.15	0.913
Rpn7	cdc2	1258514	1256446	FBpp0083687	FBpp0079641	0	0	0	0	0	0.236	0.9	0.075	0.923
Mtor	Nup93-1	1265124	1253464	FBpp0304737	FBpp0073659	0	0	0	0	0.125	0.796	0.9	0.815	0.996
CG16941	CG9548	1258065	1256082	FBpp0082817	FBpp0078894	0	0	0	0	0	0	0.9	0	0.9
kto	MED16	1253968	1252483	FBpp0074653	FBpp0071684	0	0	0	0	0	0	0.9	0.82	0.981
CG4364	RpL23A	1256341	1252987	FBpp0079445	FBpp0072687	0	0	0	0	0.322	0.833	0	0.211	0.902
CG4364	Rbm13	1256341	1252236	FBpp0079445	FBpp0071198	0	0	0	0	0.955	0.166	0	0	0.96
fzy	Rpt3	1256826	1253271	FBpp0080391	FBpp0073292	0	0	0	0	0	0	0.9	0.094	0.905
CG6015	Srp54	1258461	1256358	FBpp0083581	FBpp0079471	0	0	0	0	0.122	0	0.9	0.221	0.925
CG4849	CG10754	1258999	1254479	FBpp0084626	FBpp0075676	0	0	0	0	0.124	0.807	0.9	0.656	0.993
Ski6	Csl4	1256665	1256532	FBpp0080062	FBpp0079813	0	0	0	0	0.463	0.998	0.9	0.974	0.999
CG9630	CG13096	1257309	1256269	FBpp0081355	FBpp0079306	0	0	0	0	0.558	0.795	0	0.114	0.912
fzy	cdc2	1256826	1256446	FBpp0080391	FBpp0079641	0	0	0	0	0.827	0.784	0.9	0.963	0.999
Mcm2	Mcm3	1257284	1251989	FBpp0081317	FBpp0070729	0	0	0	0.768	0.995	0.992	0.981	0.976	0.999
Rpt4	Prosalpha5	1263684	1259718	FBpp0293948	FBpp0086066	0	0	0	0	0.96	0.968	0.94	0.507	0.999
CG4364	eIF3-S10	1256341	1255925	FBpp0079445	FBpp0078584	0	0	0	0	0.817	0.755	0	0	0.953
CG9246	l(1)1Bi	1257129	1251674	FBpp0081001	FBpp0070114	0	0	0	0	0.965	0	0	0	0.965
Taf4	RpII18	1261965	1255865	FBpp0113081	FBpp0078433	0	0	0	0	0	0	0.9	0	0.9
CG5033	CG9246	1260801	1257129	FBpp0088519	FBpp0081001	0	0	0	0	0.99	0.949	0	0	0.999
RpI1	RpII18	1259990	1255865	FBpp0086640	FBpp0078433	0	0	0	0	0.069	0.949	0	0.629	0.98
U2af38	glo	1265386	1260880	FBpp0305600	FBpp0088856	0	0	0	0	0.305	0	0.9	0.154	0.936
Rpt4	Rpt2	1263684	1258634	FBpp0293948	FBpp0083906	0	0	0.492	0.919	0.925	0.998	0.94	0.888	0.999
cmet	ald	1265051	1264815	FBpp0304511	FBpp0303766	0	0	0	0	0.83	0.142	0.9	0.218	0.987
Nup153	Dcr-1	1261875	1258537	FBpp0112385	FBpp0083717	0	0	0	0	0.102	0	0	0.905	0.911
U2af38	RpII18	1265386	1255865	FBpp0305600	FBpp0078433	0	0	0	0	0.11	0	0.9	0	0.907
CG3689	CG10754	1261378	1254479	FBpp0110163	FBpp0075676	0	0	0	0	0	0	0.9	0	0.9
Cdc16	cdc2	1258570	1256446	FBpp0083769	FBpp0079641	0	0	0	0	0.33	0.873	0.9	0.772	0.997
ix	MED7	1260295	1257523	FBpp0087251	FBpp0081787	0	0	0	0	0	0.561	0.9	0	0.954
emb	CG8219	1256259	1254977	FBpp0079278	FBpp0076711	0	0	0	0	0.134	0	0.72	0.691	0.918
Nop56	CG4364	1258479	1256341	FBpp0083625	FBpp0079445	0	0	0	0	0.944	0.613	0	0.144	0.98
RnrL	Mcm6	1256448	1252089	FBpp0079648	FBpp0070913	0	0	0	0	0.958	0	0	0.124	0.962
hyx	dre4	1262542	1253008	FBpp0289644	FBpp0072743	0	0	0	0	0.14	0.873	0.9	0.691	0.996
Cnot4	Not1	1264894	1263596	FBpp0304028	FBpp0293496	0	0	0	0	0.244	0.952	0.9	0.975	0.999
l(1)G0230	CG7580	1265225	1254140	FBpp0305117	FBpp0074984	0	0	0	0	0.974	0	0	0.546	0.988
RpS30	Int6	1258361	1254194	FBpp0083376	FBpp0075104	0	0	0	0	0.22	0	0.9	0.07	0.921
Tctp	RpS26	1257547	1256945	FBpp0081820	FBpp0080641	0	0	0	0	0.9	0	0	0	0.9
Rpb10	Sin	1258713	1255623	FBpp0084067	FBpp0077946	0	0	0	0	0	0.917	0.9	0.147	0.992
Mcm2	Mcm6	1257284	1252089	FBpp0081317	FBpp0070913	0	0	0.277	0.765	0.988	0.999	0.981	0.94	0.999
RpII18	CG3605	1255865	1255308	FBpp0078433	FBpp0077353	0	0	0	0	0.081	0	0.9	0	0.904
MED7	MED15	1257523	1255511	FBpp0081787	FBpp0077722	0	0	0	0	0	0.596	0.9	0.833	0.992
RpL10Aa	mRpL24	1257906	1255977	FBpp0082483	FBpp0078694	0.147	0	0	0	0.837	0.615	0	0.439	0.965
RpS7	RpS15	1260780	1259818	FBpp0088441	FBpp0086269	0	0	0	0	0.999	0.993	0.9	0.404	0.999
fzy	Klp61F	1256826	1252953	FBpp0080391	FBpp0072616	0	0	0	0	0.666	0.47	0	0.697	0.941
l(3)72Dn	CG5589	1265435	1254112	FBpp0305742	FBpp0074936	0	0	0	0	0.909	0.85	0	0.517	0.992
CG6015	CG4901	1258461	1256393	FBpp0083581	FBpp0079537	0	0	0	0	0.101	0.799	0	0.541	0.909
CG2023	Ykt6	1255804	1252158	FBpp0078315	FBpp0071049	0	0	0	0	0	0.77	0.72	0.101	0.937
Rpb10	SmD1	1258713	1254483	FBpp0084067	FBpp0075684	0.065	0	0	0	0.682	0	0.9	0	0.967
CG1671	CG7246	1260383	1252285	FBpp0087461	FBpp0071288	0	0	0	0	0.861	0.949	0	0.692	0.997
U2af38	Rpb10	1265386	1258713	FBpp0305600	FBpp0084067	0	0	0	0	0.064	0	0.9	0	0.902
osa	Snr1	1260813	1255812	FBpp0088543	FBpp0078331	0	0	0	0	0	0.944	0.968	0.466	0.999
SA	Cap	1256124	1253675	FBpp0078977	FBpp0074065	0	0	0	0	0.377	0.953	0.9	0.955	0.999
Rpn9	Rpn11	1258612	1255962	FBpp0083860	FBpp0078664	0	0	0	0	0.942	0.995	0.94	0.814	0.999
Prosbeta5	Rpn7	1260336	1258514	FBpp0087319	FBpp0083687	0	0	0	0	0.863	0.983	0.9	0.127	0.999
RpS20	RpS13	1258356	1256282	FBpp0083371	FBpp0079328	0.089	0	0	0	0.999	0.998	0.9	0.537	0.999
RnrS	CG11811	1260247	1254642	FBpp0087152	FBpp0075994	0	0	0	0	0	0	0.964	0.209	0.971
RpS20	mRpL24	1258356	1255977	FBpp0083371	FBpp0078694	0.616	0	0	0	0.94	0	0	0.439	0.985
CG11985	SmD1	1257380	1254483	FBpp0081484	FBpp0075684	0	0	0	0	0.56	0.212	0.9	0.154	0.966
Ada2a	Taf1	1264349	1263582	FBpp0302532	FBpp0293442	0	0	0	0	0	0.974	0	0.215	0.978
Prosbeta5	fzy	1260336	1256826	FBpp0087319	FBpp0080391	0	0	0	0	0.103	0	0.9	0	0.906
Cdc16	Rpn5	1258570	1255790	FBpp0083769	FBpp0078278	0	0	0	0	0.173	0	0.9	0.055	0.915
TER94	Rpn1	1261683	1253972	FBpp0111818	FBpp0074662	0	0	0	0	0.872	0.171	0	0.218	0.91
RpL21	RpS19b	1264797	1258633	FBpp0303728	FBpp0083905	0.123	0	0	0	0.999	0.619	0.9	0.396	0.999
Rpn9	RpL40	1258612	1255216	FBpp0083860	FBpp0077159	0	0	0	0	0.102	0.438	0.9	0	0.945
Taf2	e(y)1	1254681	1253766	FBpp0076090	FBpp0074237	0	0	0	0	0	0.898	0.72	0.912	0.997
Ef1beta	RpS13	1265236	1256282	FBpp0305165	FBpp0079328	0	0	0	0	0.926	0	0	0	0.926
Spc25	Gl	1257734	1254391	FBpp0082158	FBpp0075498	0	0	0	0	0	0	0.9	0.153	0.911
atms	Ssrp	1255896	1252734	FBpp0078508	FBpp0072151	0	0	0	0	0.064	0.892	0.9	0.18	0.99
RpS15	Ost48	1259818	1252283	FBpp0086269	FBpp0071279	0	0	0	0	0.095	0	0.9	0	0.905
Taf1	TfIIFbeta	1263582	1257522	FBpp0293442	FBpp0081786	0	0	0	0	0	0	0.9	0.53	0.95
Pp2A-29B	RpL8	1263817	1253036	FBpp0297239	FBpp0072801	0	0	0	0	0	0	0.9	0	0.9
Rpn7	Rpn11	1258514	1255962	FBpp0083687	FBpp0078664	0	0	0	0	0.985	0.995	0.94	0.755	0.999
RnrS	RnrL	1260247	1256448	FBpp0087152	FBpp0079648	0.616	0	0.526	0	0.974	0.942	0.89	0.963	0.999
CG6015	CG10418	1258461	1254485	FBpp0083581	FBpp0075686	0	0	0	0	0	0.358	0.9	0.14	0.939
U2af50	CG10418	1264024	1254485	FBpp0298005	FBpp0075686	0	0	0	0	0	0.1	0.9	0.117	0.913
eIF-4E	RpS15Aa	1254741	1253449	FBpp0076215	FBpp0073623	0	0	0	0	0.179	0.322	0.9	0.104	0.943
Tap42	Tor	1256652	1256625	FBpp0080045	FBpp0080003	0	0	0	0	0	0.693	0	0.908	0.97
Cpsf160	SmD1	1260940	1254483	FBpp0089163	FBpp0075684	0	0	0	0	0	0	0.9	0.138	0.91
Nop56	CG9246	1258479	1257129	FBpp0083625	FBpp0081001	0	0	0	0	0.994	0.613	0	0	0.997
Elongin-C	dre4	1259564	1253008	FBpp0085724	FBpp0072743	0	0	0	0	0	0	0.9	0	0.9
dbe	CG5589	1255493	1254112	FBpp0077694	FBpp0074936	0	0	0	0	0.858	0.114	0	0.514	0.933
Elongin-C	Nelf-E	1259564	1254815	FBpp0085724	FBpp0076374	0	0	0	0	0	0	0.9	0.095	0.905
RpL21	RpL40	1264797	1255216	FBpp0303728	FBpp0077159	0	0	0	0	0.999	0.981	0.9	0.592	0.999
cmet	Spindly	1265051	1262888	FBpp0304511	FBpp0290805	0	0	0	0	0.279	0	0.9	0.521	0.962
RpLP0-like	RpL23A	1260404	1252987	FBpp0087511	FBpp0072687	0.384	0	0	0	0.853	0.786	0	0.439	0.987
RpL30	RpLP0-like	1263129	1260404	FBpp0291653	FBpp0087511	0	0	0	0	0.703	0.787	0	0.199	0.945
ald	Spc105R	1264815	1264434	FBpp0303766	FBpp0302830	0	0	0	0	0.547	0	0.9	0	0.952
Hsc70Cb	Tcp-1eta	1263471	1257339	FBpp0292999	FBpp0081401	0.272	0	0	0	0.969	0.192	0	0.439	0.988
CG6937	CG3817	1258496	1257894	FBpp0083659	FBpp0082462	0	0	0	0	0.952	0.82	0	0	0.991
TfIIFbeta	RpII18	1257522	1255865	FBpp0081786	FBpp0078433	0	0	0	0	0	0.93	0.9	0.165	0.993
RpS13	eIF5	1256282	1253623	FBpp0079328	FBpp0073947	0	0	0	0	0.09	0	0.9	0.221	0.922
B52	SmD1	1264130	1254483	FBpp0300515	FBpp0075684	0	0	0	0	0	0.182	0.9	0.128	0.922
RpLP0-like	RpS15	1260404	1259818	FBpp0087511	FBpp0086269	0.385	0	0	0	0.842	0.788	0	0.439	0.986
Prosalpha5	RpL40	1259718	1255216	FBpp0086066	FBpp0077159	0	0	0	0	0.181	0.356	0.9	0.09	0.945
CG8728	CG3731	1260623	1257893	FBpp0087958	FBpp0082459	0	0	0.516	0.745	0.277	0.996	0	0.694	0.998
ald	Klp61F	1264815	1252953	FBpp0303766	FBpp0072616	0	0	0	0	0.872	0.612	0	0.336	0.964
RpLP2	eIF4AIII	1260973	1257290	FBpp0089424	FBpp0081324	0	0	0	0	0.069	0	0.9	0.065	0.905
RpL30	eIF5	1263129	1253623	FBpp0291653	FBpp0073947	0	0	0	0	0.103	0	0.9	0.072	0.909
eIF5B	RpL8	1264275	1253036	FBpp0301570	FBpp0072801	0	0	0	0	0.365	0.777	0.9	0.439	0.99
Rpn3	Rpt4R	1263067	1254534	FBpp0291495	FBpp0075772	0	0	0	0	0.322	0.869	0.832	0.586	0.993
RpS26	RpL8	1256945	1253036	FBpp0080641	FBpp0072801	0	0	0	0	0.977	0.384	0.9	0.555	0.999
Cpsf160	Rpb10	1260940	1258713	FBpp0089163	FBpp0084067	0	0	0	0	0	0	0.9	0.049	0.9
Rrp45	Rrp4	1253707	1252655	FBpp0074129	FBpp0072020	0.616	0	0.323	0	0.495	0.981	0.9	0.887	0.999
FBpp0304260	RpS8	1264959	1261216	FBpp0304260	FBpp0099686	0	0	0	0	0.74	0.118	0.9	0.103	0.976
B52	RpII33	1264130	1256699	FBpp0300515	FBpp0080121	0	0	0	0	0	0.347	0.9	0	0.931
B52	Rpb10	1264130	1258713	FBpp0300515	FBpp0084067	0	0	0	0	0	0	0.9	0	0.9
CG6937	CG13096	1258496	1256269	FBpp0083659	FBpp0079306	0	0	0	0	0.906	0.797	0	0.223	0.983
CG16941	RpII18	1258065	1255865	FBpp0082817	FBpp0078433	0	0	0	0	0	0	0.9	0	0.9
Ef1beta	FBpp0304260	1265236	1264959	FBpp0305165	FBpp0304260	0	0	0	0	0.454	0.797	0.72	0.953	0.998
Rpb7	CG10418	1257949	1254485	FBpp0082591	FBpp0075686	0	0	0	0	0.129	0.333	0.9	0.068	0.938
Ef1beta	RpL24	1265236	1256689	FBpp0305165	FBpp0080102	0	0	0	0	0.961	0	0	0	0.961
Taf1	RpII18	1263582	1255865	FBpp0293442	FBpp0078433	0	0	0	0	0	0	0.9	0.097	0.905
RpL30	RpS20	1263129	1258356	FBpp0291653	FBpp0083371	0.142	0	0	0	0.999	0	0.9	0.588	0.999
RpS19b	Int6	1258633	1254194	FBpp0083905	FBpp0075104	0	0	0	0	0.238	0.068	0.9	0	0.922
snRNP-U1-C	CG10754	1258236	1254479	FBpp0083134	FBpp0075676	0	0	0	0	0.32	0.764	0	0.581	0.926
wcd	Mat89Ba	1259840	1258024	FBpp0086314	FBpp0082727	0	0	0	0	0.84	0.869	0	0.691	0.992
eIF5B	RpS8	1264275	1261216	FBpp0301570	FBpp0099686	0	0	0	0	0	0.735	0.9	0.22	0.977
CG7845	CG7993	1263138	1258156	FBpp0291670	FBpp0082984	0	0	0	0	0.912	0.881	0	0.116	0.989
glo	Rpb10	1260880	1258713	FBpp0088856	FBpp0084067	0	0	0	0	0	0	0.9	0	0.9
Prosalpha5	Rpn5	1259718	1255790	FBpp0086066	FBpp0078278	0	0	0	0	0.433	0.953	0.981	0.223	0.999
CG4364	pix	1256341	1254771	FBpp0079445	FBpp0076284	0	0	0	0	0.937	0	0	0.084	0.939
U2af50	CG6015	1264024	1258461	FBpp0298005	FBpp0083581	0	0	0	0	0.148	0	0.9	0.487	0.952
eIF-5A	RpS16	1252696	1252527	FBpp0072081	FBpp0071766	0.123	0	0	0	0.86	0.463	0	0.092	0.932
glo	RpII33	1260880	1256699	FBpp0088856	FBpp0080121	0	0	0	0	0	0	0.9	0	0.9
RpS19b	RpL40	1258633	1255216	FBpp0083905	FBpp0077159	0	0	0	0	0.999	0.841	0.9	0.4	0.999
Rpn5	mr	1255790	1252684	FBpp0078278	FBpp0072065	0	0	0	0	0	0	0.9	0	0.9
Caf1	Caf1-180	1257917	1252219	FBpp0082511	FBpp0071172	0	0	0	0	0.234	0.735	0	0.71	0.936
RpS20	RpL40	1258356	1255216	FBpp0083371	FBpp0077159	0	0	0	0	0.993	0.844	0.9	0.502	0.999
Rpn7	ida	1258514	1253137	FBpp0083687	FBpp0073018	0	0	0	0	0	0	0.9	0	0.9
RpS7	RpL8	1260780	1253036	FBpp0088441	FBpp0072801	0	0	0	0	0.998	0.466	0.9	0.235	0.999
Mcm2	Ssrp	1257284	1252734	FBpp0081317	FBpp0072151	0	0	0	0	0.558	0.793	0	0.132	0.913
RpLP0-like	wcd	1260404	1259840	FBpp0087511	FBpp0086314	0	0	0	0	0.942	0	0	0	0.942
EfTuM	RpS15	1260070	1259818	FBpp0086790	FBpp0086269	0.616	0	0	0	0.26	0.785	0	0.225	0.946
Cpsf160	CG10754	1260940	1254479	FBpp0089163	FBpp0075676	0	0	0	0	0	0	0.9	0	0.9
RnrS	dup	1260247	1259926	FBpp0087152	FBpp0086519	0	0	0	0	0.6	0	0.9	0.606	0.982
MED8	MED17	1259496	1258152	FBpp0085609	FBpp0082980	0	0	0	0	0.132	0.628	0.9	0.549	0.983
Prosbeta5	Prosalpha5	1260336	1259718	FBpp0087319	FBpp0086066	0	0	0.337	0.655	0.997	0.982	0.945	0.77	0.999
Trip1	RpL23	1255973	1252545	FBpp0078689	FBpp0071808	0	0	0	0	0.681	0	0.9	0.104	0.968
RpS8	Tctp	1261216	1257547	FBpp0099686	FBpp0081820	0	0	0	0	0.956	0	0	0	0.956
Rpb7	RpII33	1257949	1256699	FBpp0082591	FBpp0080121	0	0	0	0	0.188	0.981	0.9	0.94	0.999
Tfb1	RpI1	1260011	1259990	FBpp0086676	FBpp0086640	0	0	0	0	0.169	0.171	0.9	0.102	0.929
Taf1	Rpb10	1263582	1258713	FBpp0293442	FBpp0084067	0	0	0	0	0	0	0.9	0.052	0.901
CG5033	Rbm13	1260801	1252236	FBpp0088519	FBpp0071198	0	0	0	0	0.834	0.927	0	0	0.987
Prosalpha5	mr	1259718	1252684	FBpp0086066	FBpp0072065	0	0	0	0	0	0	0.9	0	0.9
CG6015	RpII33	1258461	1256699	FBpp0083581	FBpp0080121	0	0	0	0	0.125	0	0.9	0	0.908
Fen1	Ski6	1259794	1256665	FBpp0086223	FBpp0080062	0	0	0	0	0.105	0	0	0.95	0.953
CG16941	CG10418	1258065	1254485	FBpp0082817	FBpp0075686	0	0	0	0	0	0.344	0.9	0.536	0.966
RpL21	RpL23	1264797	1252545	FBpp0303728	FBpp0071808	0	0	0	0	0.986	0.998	0.9	0.498	0.999
CG4849	RpL23	1258999	1252545	FBpp0084626	FBpp0071808	0.616	0	0	0	0.821	0.772	0	0.439	0.99
Prosalpha5	Rpn9	1259718	1258612	FBpp0086066	FBpp0083860	0	0	0	0	0.496	0.957	0.94	0.122	0.998
CG6015	CG16941	1258461	1258065	FBpp0083581	FBpp0082817	0	0	0	0	0.156	0.837	0.9	0.223	0.987
FBpp0304260	RpL23A	1264959	1252987	FBpp0304260	FBpp0072687	0	0	0	0	0.532	0.11	0.9	0.103	0.957
Ef1beta	Tctp	1265236	1257547	FBpp0305165	FBpp0081820	0	0	0	0	0.915	0.22	0	0.602	0.971
Pop2	eIF4AIII	1262465	1257290	FBpp0289500	FBpp0081324	0	0	0	0	0	0.154	0.9	0	0.911
eIF3-S10	RpL40	1255925	1255216	FBpp0078584	FBpp0077159	0	0	0	0	0.115	0.36	0.9	0.104	0.942
Rpn1	Prosalpha3	1253972	1252361	FBpp0074662	FBpp0071451	0	0	0	0	0.326	0.985	0.939	0.102	0.999
wcd	CG7006	1259840	1258721	FBpp0086314	FBpp0084082	0	0	0	0	0.916	0	0	0	0.916
CG7993	dbe	1258156	1255493	FBpp0082984	FBpp0077694	0	0	0	0	0.913	0.098	0	0.107	0.924
Nipped-B	Cap	1261423	1253675	FBpp0110411	FBpp0074065	0	0	0	0	0.263	0.902	0	0.953	0.996
Cdc42	R	1264247	1253010	FBpp0301153	FBpp0072746	0	0	0	0.752	0.306	0.793	0.578	0.833	0.947
RpS8	RpS20	1261216	1258356	FBpp0099686	FBpp0083371	0	0	0	0	0.998	0.998	0.9	0.627	0.999
FBpp0304260	RpS30	1264959	1258361	FBpp0304260	FBpp0083376	0	0	0	0	0.348	0.128	0.9	0.142	0.944
Prosalpha5	Prosalpha3	1259718	1252361	FBpp0086066	FBpp0071451	0	0	0.415	0.8	0.999	0.991	0.981	0.73	0.999
MED21	kto	1261887	1253968	FBpp0112462	FBpp0074653	0	0	0	0	0	0	0.9	0.351	0.932
eIF3-S10	RpL8	1255925	1253036	FBpp0078584	FBpp0072801	0	0	0	0	0.234	0	0.9	0.14	0.928
RpL30	mRpL24	1263129	1255977	FBpp0291653	FBpp0078694	0	0	0	0	0.764	0.788	0	0.112	0.951
Spc105R	Lis-1	1264434	1259871	FBpp0302830	FBpp0086375	0	0	0	0	0	0	0.9	0	0.9
Pp2A-29B	RpS20	1263817	1258356	FBpp0297239	FBpp0083371	0	0	0	0	0	0	0.9	0.062	0.902
RpL40	RpS15Aa	1255216	1253449	FBpp0077159	FBpp0073623	0	0	0	0	0.999	0.812	0.9	0.228	0.999
Prosalpha5	Rpt2	1259718	1258634	FBpp0086066	FBpp0083906	0	0	0	0	0.638	0.985	0.94	0.624	0.999
CG7845	Rs1	1263138	1260575	FBpp0291670	FBpp0087865	0	0	0	0	0.811	0.895	0	0	0.979
FBpp0303792	CG9548	1264823	1256082	FBpp0303792	FBpp0078894	0	0	0	0	0	0.182	0.9	0	0.914
TfIIFalpha	CG9548	1257240	1256082	FBpp0081216	FBpp0078894	0	0	0	0	0	0	0.9	0	0.9
ald	Spindly	1264815	1262888	FBpp0303766	FBpp0290805	0	0	0	0	0.233	0	0.9	0	0.92
CG11030	Nop56	1265148	1258479	FBpp0304812	FBpp0083625	0	0	0	0	0.437	0.757	0	0.54	0.931
Ssrp	Mcm6	1252734	1252089	FBpp0072151	FBpp0070913	0	0	0	0	0.584	0.799	0	0.12	0.92
Int6	RpL23A	1254194	1252987	FBpp0075104	FBpp0072687	0	0	0	0	0.502	0	0.9	0.045	0.948
Pp1-87B	cdc2	1257677	1256446	FBpp0082067	FBpp0079641	0	0	0	0	0	0.4	0	0.85	0.906
Rs1	Nop56	1260575	1258479	FBpp0087865	FBpp0083625	0	0	0	0	0.902	0.092	0	0	0.907
CG1671	wcd	1260383	1259840	FBpp0087461	FBpp0086314	0	0	0	0	0.93	0.949	0	0.693	0.998
MED6	MED16	1257465	1252483	FBpp0081639	FBpp0071684	0	0	0	0	0	0.579	0.9	0.506	0.977
CG9548	CG10754	1256082	1254479	FBpp0078894	FBpp0075676	0	0	0	0	0.146	0.981	0.9	0	0.998
Taf1	CG2469	1263582	1252929	FBpp0293442	FBpp0072561	0	0	0	0	0.065	0.28	0	0.865	0.901
CG9548	CG3605	1256082	1255308	FBpp0078894	FBpp0077353	0	0	0	0	0	0.953	0.9	0.185	0.995
lqfR	Tor	1262213	1256625	FBpp0288790	FBpp0080003	0	0	0	0	0	0.906	0	0.576	0.958
U2af50	CG11985	1264024	1257380	FBpp0298005	FBpp0081484	0	0	0	0	0.127	0.873	0.9	0.309	0.991
RpS30	RpS16	1258361	1252527	FBpp0083376	FBpp0071766	0	0	0	0	0.999	0.998	0.9	0.473	0.999
MED7	MED14	1257523	1252874	FBpp0081787	FBpp0072453	0	0	0	0	0	0.98	0.9	0.815	0.999
Mi-2	mor	1261232	1258004	FBpp0099808	FBpp0082692	0	0	0	0	0.322	0.451	0.9	0.2	0.966
CG10418	SmD1	1254485	1254483	FBpp0075686	FBpp0075684	0	0	0	0	0.897	0.884	0.9	0.691	0.999
CG6015	CG10754	1258461	1254479	FBpp0083581	FBpp0075676	0	0	0	0	0.176	0.837	0.9	0.227	0.988
Rpn9	fzy	1258612	1256826	FBpp0083860	FBpp0080391	0	0	0	0	0.154	0	0.9	0.047	0.912
Rpt4	Rpn3	1263684	1263067	FBpp0293948	FBpp0291495	0	0	0	0	0.786	0.986	0.94	0.654	0.999
CG6937	CG9246	1258496	1257129	FBpp0083659	FBpp0081001	0	0	0	0	0.923	0.949	0	0	0.995
APC10	mr	1259734	1252684	FBpp0086107	FBpp0072065	0	0	0	0	0	0.981	0.9	0.693	0.999
RpI1	RpII33	1259990	1256699	FBpp0086640	FBpp0080121	0.376	0	0	0	0.413	0.615	0.344	0.58	0.954
Rpt4R	Rpt3	1254534	1253271	FBpp0075772	FBpp0073292	0	0	0.457	0.917	0.744	0.796	0.832	0.7	0.991
MED7	MED6	1257523	1257465	FBpp0081787	FBpp0081639	0	0	0	0	0	0.978	0.9	0.792	0.999
cdc2	Mcm3	1256446	1251989	FBpp0079641	FBpp0070729	0	0	0	0	0.754	0.854	0	0.935	0.997
Hsc70Cb	Droj2	1263471	1257769	FBpp0292999	FBpp0082219	0.616	0	0	0	0.588	0.783	0	0.833	0.993
Pop2	CG18616	1262465	1257707	FBpp0289500	FBpp0082112	0	0	0	0	0	0.09	0.9	0.629	0.963
Cdc16	Prosbeta7	1258570	1255873	FBpp0083769	FBpp0078448	0	0	0	0	0	0	0.9	0	0.9
CG14543	CG7006	1258860	1258721	FBpp0084341	FBpp0084082	0	0	0	0	0.923	0	0	0	0.923
CG3689	CG11985	1261378	1257380	FBpp0110163	FBpp0081484	0	0	0	0	0.116	0	0.9	0	0.907
RpS30	eIF3-S10	1258361	1255925	FBpp0083376	FBpp0078584	0	0	0	0	0	0	0.9	0	0.9
U3-55K	wcd	1260974	1259840	FBpp0090943	FBpp0086314	0	0	0	0	0.853	0	0	0.687	0.952
Cdc5	flw	1252885	1252321	FBpp0072468	FBpp0071381	0	0	0	0	0.069	0.333	0	0.885	0.922
Mcm6	Mcm3	1252089	1251989	FBpp0070913	FBpp0070729	0	0	0	0.726	0.996	0.992	0.981	0.952	0.999
RnrS	Mcm2	1260247	1257284	FBpp0087152	FBpp0081317	0	0	0	0	0.949	0	0	0.515	0.974
Rpp30	CG14057	1255550	1254166	FBpp0077802	FBpp0075046	0.616	0	0	0	0.246	0.99	0.8	0.9	0.999
Nup153	msk	1261875	1254831	FBpp0112385	FBpp0076408	0	0	0	0	0.183	0.48	0.72	0.62	0.948
Cdc42	Rho1	1264247	1259864	FBpp0301153	FBpp0086354	0	0	0	0.955	0.224	0.071	0.928	0.991	0.946
CG5033	RpI1	1260801	1259990	FBpp0088519	FBpp0086640	0	0	0	0	0.997	0	0	0	0.997
RpL10Aa	RpL8	1257906	1253036	FBpp0082483	FBpp0072801	0.307	0	0	0	0.931	0.868	0.9	0.509	0.999
RpLP0-like	RpS16	1260404	1252527	FBpp0087511	FBpp0071766	0	0	0	0	0.801	0.695	0	0.439	0.963
Tor	eIF-4E	1256625	1254741	FBpp0080003	FBpp0076215	0	0	0	0	0	0.48	0.968	0.956	0.999
tum	pav	1260054	1253172	FBpp0086767	FBpp0073083	0	0	0	0	0.979	0.971	0.968	0.995	0.999
CG5728	CG7993	1258691	1258156	FBpp0084016	FBpp0082984	0	0	0	0	0.883	0.686	0	0.164	0.966
Cdc16	fzy	1258570	1256826	FBpp0083769	FBpp0080391	0	0	0	0	0.176	0.855	0.9	0.973	0.999
RpS30	Trip1	1258361	1255973	FBpp0083376	FBpp0078689	0	0	0	0	0.442	0	0.9	0	0.941
CG7006	CG5589	1258721	1254112	FBpp0084082	FBpp0074936	0	0	0	0	0.815	0	0	0.545	0.912
eIF5B	RpS19b	1264275	1258633	FBpp0301570	FBpp0083905	0	0	0	0	0	0	0.9	0.356	0.932
wds	Set1	1264162	1263041	FBpp0300790	FBpp0291454	0	0	0	0	0	0.973	0.9	0.973	0.999
FBpp0304260	RpL40	1264959	1255216	FBpp0304260	FBpp0077159	0	0	0	0	0.375	0.215	0.9	0	0.946
Ada2a	wds	1264349	1264162	FBpp0302532	FBpp0300790	0	0	0	0	0	0.705	0.72	0.11	0.92
Ef1beta	RpS15	1265236	1259818	FBpp0305165	FBpp0086269	0	0	0	0	0.961	0	0	0	0.961
Cdc42	Dsor1	1264247	1252261	FBpp0301153	FBpp0071248	0	0	0	0	0	0.297	0.45	0.765	0.901
Ssrp	Spt6	1252734	1252064	FBpp0072151	FBpp0070861	0	0	0	0	0.193	0.881	0.72	0.846	0.995
dlg1	sec8	1262825	1255808	FBpp0290503	FBpp0078326	0	0	0	0	0	0.21	0	0.884	0.905
Neb-cGP	CG7580	1265238	1254140	FBpp0305168	FBpp0074984	0	0	0	0	0.999	0	0	0	0.999
Cdc16	Rpn1	1258570	1253972	FBpp0083769	FBpp0074662	0	0	0	0	0	0	0.9	0	0.9
RpLP2	Int6	1260973	1254194	FBpp0089424	FBpp0075104	0	0	0	0	0.506	0	0.9	0	0.948
raptor	eIF-4E	1265243	1254741	FBpp0305180	FBpp0076215	0	0	0	0	0	0.094	0.955	0.857	0.993
Int6	eIF5	1254194	1253623	FBpp0075104	FBpp0073947	0	0	0	0	0.208	0	0.9	0.488	0.955
CG7993	CG13096	1258156	1256269	FBpp0082984	FBpp0079306	0	0	0	0	0.836	0.797	0	0.063	0.966
RpLP0-like	Surf6	1260404	1258313	FBpp0087511	FBpp0083263	0	0	0	0	0.765	0	0	0.65	0.914
Prp19	crn	1259642	1251815	FBpp0085902	FBpp0070402	0	0	0	0	0.251	0.953	0	0.689	0.988
U2af38	TfIIFbeta	1265386	1257522	FBpp0305600	FBpp0081786	0	0	0	0	0	0	0.9	0	0.9
FBpp0303792	B52	1264823	1264130	FBpp0303792	FBpp0300515	0	0	0	0	0	0.899	0.9	0.909	0.999
Rs1	CG7993	1260575	1258156	FBpp0087865	FBpp0082984	0	0	0	0	0.865	0.93	0	0.1	0.99
Nup153	Nup214	1261875	1252592	FBpp0112385	FBpp0071905	0	0	0	0	0.11	0	0.981	0.982	0.999
CG9246	Nmd3	1257129	1251820	FBpp0081001	FBpp0070409	0	0	0	0	0.902	0	0	0.074	0.905
Tfb1	pic	1260011	1257743	FBpp0086676	FBpp0082177	0	0	0	0	0.128	0	0.9	0.065	0.911
Trip1	pix	1255973	1254771	FBpp0078689	FBpp0076284	0	0	0	0	0.684	0.931	0	0.588	0.99
me31B	SmD1	1256409	1254483	FBpp0079565	FBpp0075684	0	0	0	0	0.238	0.877	0	0.168	0.915
TfIIFbeta	CG8219	1257522	1254977	FBpp0081786	FBpp0076711	0	0	0	0	0	0.795	0	0.861	0.97
Nedd8	smt3	1257004	1256128	FBpp0080733	FBpp0078984	0	0	0	0	0.865	0.261	0	0.856	0.984
feo	pav	1253262	1253172	FBpp0073266	FBpp0073083	0	0	0	0	0.842	0.281	0	0.966	0.995
Rpb10	Nedd8	1258713	1257004	FBpp0084067	FBpp0080733	0	0	0	0	0.949	0.129	0	0	0.954
RpLP2	RpS26	1260973	1256945	FBpp0089424	FBpp0080641	0	0	0	0	0.941	0.394	0.9	0.127	0.996
Tfb1	Elongin-C	1260011	1259564	FBpp0086676	FBpp0085724	0	0	0	0	0	0	0.9	0	0.9
RpS13	eIF3-S10	1256282	1255925	FBpp0079328	FBpp0078584	0	0	0	0	0.109	0.793	0.9	0	0.979
CG5728	Mat89Ba	1258691	1258024	FBpp0084016	FBpp0082727	0	0	0	0	0.979	0.89	0	0.571	0.998
RpL10Aa	Trip1	1257906	1255973	FBpp0082483	FBpp0078689	0	0	0	0	0.323	0	0.9	0.165	0.938
dup	RnrL	1259926	1256448	FBpp0086519	FBpp0079648	0	0	0	0	0.927	0	0	0.073	0.93
RpS30	RpL23	1258361	1252545	FBpp0083376	FBpp0071808	0	0	0	0	0.998	0.328	0.9	0	0.999
Rpt4	Rpt5	1263684	1258601	FBpp0293948	FBpp0083843	0	0	0.453	0.91	0.933	0.993	0.94	0.942	0.999
Nopp140	CG5728	1265209	1258691	FBpp0305034	FBpp0084016	0	0	0	0	0.916	0	0	0	0.916
APC10	cdc2	1259734	1256446	FBpp0086107	FBpp0079641	0	0	0	0	0	0.499	0.9	0.208	0.956
U2af38	CG4849	1265386	1258999	FBpp0305600	FBpp0084626	0	0	0	0	0.074	0	0.9	0	0.903
Rpb10	CG11985	1258713	1257380	FBpp0084067	FBpp0081484	0	0	0	0	0.95	0	0.9	0	0.994
B52	CG4849	1264130	1258999	FBpp0300515	FBpp0084626	0	0	0	0	0.129	0.181	0.9	0.085	0.926
me31B	CG9344	1256409	1252359	FBpp0079565	FBpp0071449	0	0	0	0	0	0.899	0.9	0.545	0.995
l(2)37Cg	RpI1	1265155	1259990	FBpp0304829	FBpp0086640	0	0	0	0	0.449	0.953	0.981	0.684	0.999
Tfb1	Ssrp	1260011	1252734	FBpp0086676	FBpp0072151	0	0	0	0	0.259	0	0.9	0	0.922
RpII18	SmD1	1255865	1254483	FBpp0078433	FBpp0075684	0	0	0	0	0.57	0	0.9	0	0.955
Prosalpha7	cdc2	1260924	1256446	FBpp0089041	FBpp0079641	0	0	0	0	0.239	0	0.9	0.061	0.922
RpLP0-like	CG3817	1260404	1257894	FBpp0087511	FBpp0082462	0	0	0	0	0.902	0	0	0	0.902
mRpL24	RpS15Aa	1255977	1253449	FBpp0078694	FBpp0073623	0.616	0	0	0	0.995	0.198	0	0.439	0.999
fzy	Prosbeta7	1256826	1255873	FBpp0080391	FBpp0078448	0	0	0	0	0.149	0	0.9	0.144	0.92
FBpp0087651	smt3	1260467	1256128	FBpp0087651	FBpp0078984	0	0	0	0	0	0.859	0	0.976	0.996
CG5033	Rs1	1260801	1260575	FBpp0088519	FBpp0087865	0	0	0	0	0.968	0.911	0	0.141	0.997
RpL40	Mcm7	1255216	1254784	FBpp0077159	FBpp0076312	0	0	0	0	0	0.157	0.9	0	0.912
Rpt3	ida	1253271	1253137	FBpp0073292	FBpp0073018	0	0	0	0	0	0	0.9	0	0.9
MED17	kto	1258152	1253968	FBpp0082980	FBpp0074653	0	0	0	0	0	0	0.9	0.832	0.982
Hsc70Cb	TER94	1263471	1261683	FBpp0292999	FBpp0111818	0.102	0	0	0	0.692	0.715	0	0.371	0.943
CG3605	Mfap1	1255308	1253000	FBpp0077353	FBpp0072720	0	0	0	0	0.159	0.949	0	0	0.955
CG9246	CG4364	1257129	1256341	FBpp0081001	FBpp0079445	0	0	0	0	0.94	0.9	0	0	0.993
Rpn3	Prosbeta7	1263067	1255873	FBpp0291495	FBpp0078448	0	0	0	0	0.646	0.953	0.981	0.511	0.999
RpS7	RpL24	1260780	1256689	FBpp0088441	FBpp0080102	0	0	0	0	0.999	0	0.9	0.648	0.999
CG5033	RpLP0-like	1260801	1260404	FBpp0088519	FBpp0087511	0	0	0	0	0.982	0.901	0	0.661	0.999
CG5728	CG6937	1258691	1258496	FBpp0084016	FBpp0083659	0	0	0	0	0.638	0.85	0	0.167	0.95
RpS15	RpS13	1259818	1256282	FBpp0086269	FBpp0079328	0.085	0	0	0	0.999	0.994	0.9	0.57	0.999
SrpRbeta	RpS8	1265517	1261216	FBpp0306023	FBpp0099686	0	0	0	0	0	0	0.9	0	0.9
Trip1	eIF5	1255973	1253623	FBpp0078689	FBpp0073947	0	0	0	0	0.23	0.949	0.9	0.693	0.998
RpL30	RpL23A	1263129	1252987	FBpp0291653	FBpp0072687	0	0	0	0	0.997	0.987	0.9	0.254	0.999
RpS15Aa	RpS16	1253449	1252527	FBpp0073623	FBpp0071766	0.342	0	0	0	0.995	0.987	0.9	0.581	0.999
MED15	MED14	1255511	1252874	FBpp0077722	FBpp0072453	0	0	0	0	0.119	0.672	0.9	0.757	0.992
CG5033	pit	1260801	1258455	FBpp0088519	FBpp0083572	0	0	0	0	0.981	0.897	0	0.443	0.998
TfIIFalpha	dre4	1257240	1253008	FBpp0081216	FBpp0072743	0	0	0	0	0	0	0.9	0.552	0.953
eIF-4E	eIF5	1254741	1253623	FBpp0076215	FBpp0073947	0	0	0	0	0.302	0	0.931	0.6	0.979
SmB	RpII18	1263481	1255865	FBpp0293061	FBpp0078433	0	0	0	0	0.631	0	0.9	0	0.961
B52	CG6015	1264130	1258461	FBpp0300515	FBpp0083581	0	0	0	0	0.11	0.318	0.9	0.095	0.937
RpLP2	RpLP0-like	1260973	1260404	FBpp0089424	FBpp0087511	0.616	0	0	0	0.332	0.688	0	0.205	0.927
TfIIFalpha	RpII33	1257240	1256699	FBpp0081216	FBpp0080121	0	0	0	0	0	0.941	0.9	0.368	0.995
Mi-2	Ssrp	1261232	1252734	FBpp0099808	FBpp0072151	0	0	0	0	0.209	0.806	0	0.741	0.956
RpI1	pit	1259990	1258455	FBpp0086640	FBpp0083572	0	0	0	0	0.919	0.092	0	0.444	0.955
l(1)G0230	cype	1265225	1263988	FBpp0305117	FBpp0297878	0	0	0	0	0.974	0	0	0	0.974
Tfb1	e(y)1	1260011	1253766	FBpp0086676	FBpp0074237	0	0	0	0	0	0	0.9	0.065	0.902
Pp1-87B	neb	1257677	1257064	FBpp0082067	FBpp0080864	0	0	0	0	0	0.864	0	0.857	0.98
RpS20	RpL23	1258356	1252545	FBpp0083371	FBpp0071808	0.616	0	0	0	0.998	0.771	0.9	0.685	0.999
Nop56	CG7993	1258479	1258156	FBpp0083625	FBpp0082984	0	0	0	0	0.988	0.096	0	0.448	0.993
RpLP2	Trip1	1260973	1255973	FBpp0089424	FBpp0078689	0	0	0	0	0.801	0	0.9	0	0.979
CG16941	Rpb7	1258065	1257949	FBpp0082817	FBpp0082591	0	0	0	0	0	0	0.9	0	0.9
dbe	Nmd3	1255493	1251820	FBpp0077694	FBpp0070409	0.309	0	0	0	0.865	0	0	0.185	0.917
Rpn11	Rpn5	1255962	1255790	FBpp0078664	FBpp0078278	0	0	0	0	0.838	0.995	0.981	0.939	0.999
U2af38	CG10418	1265386	1254485	FBpp0305600	FBpp0075686	0	0	0	0	0	0.075	0.9	0.07	0.906
Prosalpha7	Rpt3	1260924	1253271	FBpp0089041	FBpp0073292	0	0	0	0	0.689	0.983	0.94	0.143	0.999
RpL21	RpS20	1264797	1258356	FBpp0303728	FBpp0083371	0	0	0	0	0.998	0.766	0.9	0.624	0.999
eIF5B	RpS13	1264275	1256282	FBpp0301570	FBpp0079328	0.616	0	0	0	0.111	0	0.9	0.451	0.978
FBpp0305828	Vha16-5	1265463	1256479	FBpp0305828	FBpp0079709	0.616	0	0	0	0.742	0.358	0.509	0.557	0.983
Rpn11	Prosbeta7	1255962	1255873	FBpp0078664	FBpp0078448	0	0	0	0	0.801	0.997	0.981	0.535	0.999
SrpRbeta	RpL23A	1265517	1252987	FBpp0306023	FBpp0072687	0	0	0	0	0	0	0.9	0	0.9
Rpn3	Rpn11	1263067	1255962	FBpp0291495	FBpp0078664	0	0	0	0	0.963	0.995	0.981	0.805	0.999
bur	CG11837	1262838	1259054	FBpp0290556	FBpp0084729	0	0	0	0	0.735	0	0	0.693	0.915
tum	pbl	1260054	1254880	FBpp0086767	FBpp0076487	0	0	0	0	0.583	0.706	0.9	0.974	0.999
CG16941	SmD1	1258065	1254483	FBpp0082817	FBpp0075684	0	0	0	0	0	0.951	0.9	0.165	0.995
for	Pkg21D	1260758	1255500	FBpp0088350	FBpp0077706	0	0	0	0.937	0	0	0.9	0.155	0.9
Prosbeta5	Rpt2	1260336	1258634	FBpp0087319	FBpp0083906	0	0	0	0	0.681	0.951	0.9	0.597	0.999
APC10	Rpt5	1259734	1258601	FBpp0086107	FBpp0083843	0	0	0	0	0	0	0.9	0.105	0.906
RpL21	RpL10Aa	1264797	1257906	FBpp0303728	FBpp0082483	0	0	0	0	0.838	0.868	0.9	0.322	0.998
RpL21	RpLP2	1264797	1260973	FBpp0303728	FBpp0089424	0	0	0	0	0.999	0.885	0.9	0.165	0.999
me31B	eIF-4E	1256409	1254741	FBpp0079565	FBpp0076215	0	0	0	0	0.398	0.737	0	0.904	0.983
Taf1	Taf8	1263582	1253790	FBpp0293442	FBpp0074288	0	0	0	0	0	0.947	0.9	0.765	0.998
RpS7	RpS30	1260780	1258361	FBpp0088441	FBpp0083376	0	0	0	0	0.999	0.994	0.9	0.259	0.999
Nop56	CG2875	1258479	1251895	FBpp0083625	FBpp0070561	0	0	0	0	0.93	0.802	0	0.118	0.986
CG9630	CG4364	1257309	1256341	FBpp0081355	FBpp0079445	0	0	0	0	0.726	0.93	0	0.146	0.982
CG11985	CG10754	1257380	1254479	FBpp0081484	FBpp0075676	0	0	0	0	0	0.981	0.9	0.6	0.999
pit	CG13096	1258455	1256269	FBpp0083572	FBpp0079306	0	0	0	0	0.964	0.472	0	0.147	0.982
Vps25	RpL40	1260526	1255216	FBpp0087774	FBpp0077159	0	0	0	0	0.131	0.091	0.9	0	0.914
CkIIbeta	SMC2	1260936	1259965	FBpp0089135	FBpp0086591	0	0	0	0	0	0	0.9	0	0.9
Cpsf160	Nup214	1260940	1252592	FBpp0089163	FBpp0071905	0	0	0	0	0.123	0	0.9	0	0.908
Mtr3	Rrp4	1253986	1252655	FBpp0074687	FBpp0072020	0.616	0	0.379	0	0.452	0.997	0.9	0.917	0.999
msk	RpL23A	1254831	1252987	FBpp0076408	FBpp0072687	0	0	0	0	0	0.756	0	0.645	0.909
RpLP0-like	CG7993	1260404	1258156	FBpp0087511	FBpp0082984	0	0	0	0	0.995	0.898	0	0	0.999
Prp19	CG10754	1259642	1254479	FBpp0085902	FBpp0075676	0	0	0	0	0.448	0.953	0	0.74	0.992
B52	CG3689	1264130	1261378	FBpp0300515	FBpp0110163	0	0	0	0	0	0.068	0.9	0	0.902
Pp2A-29B	eIF4AIII	1263817	1257290	FBpp0297239	FBpp0081324	0	0	0	0	0.116	0.14	0.9	0.106	0.922
Cnot4	me31B	1264894	1256409	FBpp0304028	FBpp0079565	0	0	0	0	0.138	0.878	0	0.696	0.965
CG6015	CG3605	1258461	1255308	FBpp0083581	FBpp0077353	0	0	0	0	0.196	0.837	0.9	0.54	0.993
RpII33	dre4	1256699	1253008	FBpp0080121	FBpp0072743	0	0	0	0	0	0.07	0.9	0.586	0.958
[truncated: 57 more rows]
