# Supplementary material for: Whole-animal genome-wide RNAi screen identifies networks regulating male germline stem cells in Drosophila
Source: Nat Commun. 2016 Aug 3;7:12149. doi: 10.1038/ncomms12149 (PMC4976209; doi:10.1038/ncomms12149)
Supplement: Supplementary Data 4 — Comparison of Nb, ISC, female GSC, and male GSC screens. [file ncomms12149-s5.xlsx]

## Sheet: Sheet1
Supplementary Data 4: Comparison of Nb, ISC, female GSC, and male GSC screens
Neural	Male GSCs	Female GSCs	ISCs
4EHP	Aats-asp	Aats-asn	N
Aac11	Aats-gly	Akt1	a
Aats-asp	Aats-his	alc	A2bp1
Aats-thr	Aats-thr	alien	Aatf
Aats-trp	Aats-val	alphaTub84B	aay
Aats-val	Ada2a	alphaTub85E	Acp29AB
Ada1-1	adp	Ama	Acsl
Ada1-2	Alas	Aos1	Act5C
Adam	ald	APC10	Ada1-1
Adk2	alien	aPKC	Ada1-2
AdoR	AMPKalpha	aret	Adhr
alien	Ank2	armi	AdSS
alpha-Adaptin	APC10	ash2	AGO1
alphaTub67C	Arpc4	ATPsyn-b	Akt1
Aos1	Ars2	ATPsyn-beta	Alh
AP-2sigma	atl	ATPsyn-gamma	alphaSnap
ara	atms	aux	amos
Ard1	ATPsyn-b	ball	Ank2
Arf84F	ATPsyn-beta	bam	aph-1
Atet	B52	barc	Arf102F
atms	B9d2	barr	Arf79F
Atx2	bab1	Best4	Arp14D
B52	bab2	Bet3	Atg2
ball	barc	betaCop	Atg6
Bap55	bchs	beta'Cop	Atx2
Bap60	Bdp1	betaTub56D	AurB
barr	betaggt-II	BicD	aux
betaggt-I	beta-PheRS	blw	bab1
betaTub60D	Bka	BRWD3	Bet1
Bj1	brm	bsf	betaCOP
blp	bru	Bub3	beta'COP
brat	bru-2	BubR1	betaggt-II
Brf	BthD	Bx42	bgm
brm	bur	bys	B-H2
BubR1	bwa	c12.1	bib
bys	Caf1	Caf1	borr
cactin	Caf1-180	Caf1-180	br
Caf1	cal1	CAP-D2	brm
Cap	CanA1	Cas	bru-2
Cap-G	Ccn	Cbp20	btsz
Cas	CCT2	Ccn	C15
cav	Cctgamma	cdc2	Caf1
Cbp80	Cdc16	Cdc27	Ca-P60A
Ccn	cdc42	cdc2c	Capr
Ccp84Af	Cdc5	Cdc37	Cas
Cct5	cdk1	Cdc42	Cbl
cdc16	Cdk2	Cdk12	CCHa1
cdc2	Cenp-C	Cdk7	ccn
cdc23	CG10418	Cdk9	cdc14
Cdc27	CG10426	Cenp-C	cdc2
Cdc37	CG10483	CG10333	cdc37
CDC45L	CG10587	CG10418	cdc42
Cdk9	CG10688	CG10426	Cep89
Cenp-C	CG10754	CG10673	cg
CG10126	CG10804	CG11180	CG10147
CG1017	CG11030	CG11266	CG10188
CG10222	CG1109	CG11398	CG10324
CG1024	CG11180	CG11526	CG10362
CG10324	CG11350	CG11660	CG10414
CG10333	CG11395	CG11920	CG10581
CG10341	CG11417	CG11985	CG10933
CG10354	CG11617	CG12050	CG11286
CG10418	CG1162	CG12264	CG11294
CG10754	CG11811	CG1234	CG11317
CG1078	CG11837	CG13096	CG11395
CG10903	CG11985	CG13298	CG11555
CG1092	CG12042	CG13779	CG1162
CG10979	CG12115	CG1444	CG1162
CG11008	CG12264	CG14712	CG11781
CG11107	CG12267	CG15887	CG11873
CG11147	CG12477	CG1603	CG12082
CG11180	CG12640	CG16941	CG12128
CG11188	CG12975	CG17259	CG12256
CG11198	CG13046	CG1812	CG12299
CG11306	CG13096	CG2807	CG12641
CG11317	CG13192	CG2875	CG1275
CG11350	CG13365	CG30020	CG12912
CG11417	CG14057	CG30382	CG13130
CG11419	CG14435	CG32113	CG13157
CG11529	CG14543	CG33123	CG13165
CG11555	CG1518	CG34310	CG13369
CG11583	CG1575	CG3590	CG1340
CG11617	CG1578	CG3605	CG13578
CG11660	CG15887	CG3803	CG13594
CG11837	CG1671	CG42245	CG13739
CG11859	CG1703	CG42307	CG13936
CG11943	CG17683	CG5589	CG14137
CG12007	CG1785	CG6066	CG14270
CG12042	CG18223	CG7028	CG14459
CG12124	CG18273	CG7033	CG14476
CG12158	CG18619	CG7185	CG14519
CG12182	CG2023	CG7420	CG14711
CG12252	CG2051	CG7839	CG14814
CG12259	CG2186	CG8005	CG15168
CG12265	CG2469	CG8116	CG15394
CG12301	CG2685	CG8435	CG15478
CG12325	CG2747	CG8632	CG15528
CG12343	CG2875	CG8728	CG15580
CG1239	CG30424	CG9140	CG15690
CG12499	CG3108	CG9253	CG15820
CG12785	CG31195	CG9410	CG15894
CG12897	CG31200	CG9451	CG17264
CG1291	CG31313	CG9548	CG17265
CG13073	CG32440	CG9609	CG17321
CG13277	CG32557	CG9667	CG17378
CG13298	CG33123	CG9797	CG17680
CG13321	CG34109	chb	CG17782
CG13333	CG34159	chico	CG2246
CG13550	CG34174	CkIIalpha	CG2246
CG13577	CG3605	CkIIbeta	CG30161
CG13779	CG3689	Clp	CG30161
CG13886	CG3731	CoVa	CG31044
CG13900	CG3817	crn	CG31457
CG13994	CG3918	CSN1b	CG31711
CG14034	CG3955	CSN3	CG31784
CG14057	CG3964	CSN5	CG31847
CG14084	CG4038	CSN6	CG31976
CG14174	CG42269	CSN7	CG32193
CG14210	CG42516	CSN8	CG32428
CG14230	CG42529	cup	CG32521
CG14235	CG42700	CycE	CG32547
CG14542	CG42708	CycK	CG32584
CG14543	CG43163	CycT	CG32771
CG14544	CG4325	cype	CG32944
CG14656	CG4364	D1	CG33144
CG14712	CG43759	dac	CG33229
CG14840	CG43780	dco	CG33988
CG15067	CG4892	Dcr-1	CG34159
CG15100	CG4901	deltaCOP	CG34345
CG15220	CG4982	Dhc64C	CG34383
CG15255	CG5010	dia	CG34386
CG15260	CG5033	Dl	CG34449
CG1532	CG5290	dlg1	CG3517
CG15321	CG5589	dm	CG3678
CG15418	CG5660	dom	CG3703
CG15445	CG5728	dpa	CG3764
CG15549	CG5742	dre4	CG3918
CG16700	CG5800	Dref	CG3982
CG1671	CG5844	Dsp1	CG4040
CG1677	CG6015	dup	CG4061
CG16838	CG6066	E(bx)	CG4091
CG16903	CG6295	E(Pc)	CG4119
CG16908	CG6353	e(y)1	CG42324
CG17153	CG6420	E(z)	CG42674
CG17273	CG6610	east	CG4287
CG17633	CG6937	ebi	CG43689
CG17683	CG7006	eff	CG4500
CG17838	CG7206	EfTuM	CG4577
CG1785	CG7246	egg	CG4617
CG17856	CG7420	egl	CG4645
CG1789	CG7506	eIF-1A	CG4645
CG18273	CG7580	eIF-2gamma	CG4733
CG18404	CG7840	eIF4AIII	CG4785
CG1957	CG7845	eIF5	CG5590
CG1972	CG8093	emb	CG5844
CG2063	CG8219	faf	CG5964
CG2100	CG8325	FANCI	CG6026
CG2158	CG8326	Fen1	CG6066
CG2241	CG8368	feo	CG6230
CG2260	CG8435	form3	CG6272
CG2577	CG8478	fs(1)h	CG6628
CG2656	CG8564	Fs(2)Ket	CG6750
CG2747	CG8654	fs(2)ltoPP43	CG6841
CG2875	CG8728	gammaCop	CG7120
CG2919	CG8929	Gem3	CG7387
CG2931	CG9246	glu	CG7770
CG2972	CG9300	Gnf1	CG8005
CG30007	CG9344	gpp	CG8021
CG30156	CG9548	Gs1	CG8136
CG30161	CG9609	gwl	CG8197
CG30382	CG9630	Hip14	CG8929
CG31087	CG9886	His2Av	CG9297
CG31097	CG9987	Hlc	CG9422
CG31111	Chro	Hrb27C	CG9987
CG31223	cka	Hrb98DE	chc
CG31344	CkIalpha	hrg	chm
CG31961	CkIIbeta	Hsc70-4	cic
CG32069	ClC-c	Hsp60	Cirl
CG32075	cmet	Hsp83	cora
CG32108	Cnot4	hts	corto
CG3224	Cog7	hyd	Cp7Fa
CG32318	cora	ial	cpb
CG32344	Cpr49Ae	Ilk	cpo
CG32499	Cpsf160	InR	Cpr47Ee
CG32581	crn	IntS8	Cpr49Ah
CG32602	Csl4	Iswi	crag
CG32708	CSN1b	Keap1	crn
CG33051	CSN3	kis	CSN7
CG33123	CSN6	Klp61F	CSN8
CG33505	CSN7	kni	cycA
CG33514	ctp	l(1)10Bb	CycT
CG33523	ctrip	l(2)37Cc	D
CG3363	Cul4	l(2)tid	D1
CG33932	CycK	l(3)72Ab	da
CG34109	Cyp311a1	La	dalao
CG34127	Cyp6a22	lin19	dei
CG34164	cype	Lon	deltaCOP
CG34315	D1	lwr	Dgk
CG34330	dalao	mael	Dhc64C
CG34415	dbe	MBD-R2	dia
CG3527	Dcr-1	Mcm2	dimm
CG3735	dgt1	Mcm3	Dl
CG3817	dia	Mcm5	Dlg
CG3911	dimm	Mcm6	dMrgBP
CG3934	dl	Mcm7	dnc
CG3964	dlg1	me31B	dome
CG4038	DNApol-alpha50	MED17	dPIAS
CG40485	dom	mei-P26	dPR72
CG4103	dome	MEP-1	Dpy-30L1
CG4169	dos	MESR4	drosha
CG4364	dPIAS	Mi-2	ds
CG4554	Dpt	mip120	Dsp1
CG4593	dre4	mip130	dysc
CG4615	Drice	Mis12	E(Pc)
CG4673	Droj2	Mnn1	eca
CG4806	Dsor1	mr	EcR
CG4825	dTCTP	mRpS5	eEF1delta
CG4901	dup	msk	eEF1delta
CG4933	dy	mtacp1	eIF-1A
CG4973	e(y)1	mtRNApol	eIF-2gamma
CG4982	east	mus312	eIF4AIII
CG5018	ebi	mxc	eIF4H
CG5033	ecd	Ndc80	eIF5
CG5160	Ef1alpha48D	Nedd8	ETHR
CG5213	Ef1beta	nej	Fad2
CG5224	eftud2	Nipped-A	fit
CG5290	EfTuM	Nipped-B	FLASH
CG5317	egg	nop5	fng
CG5326	eIF2B-delta	Nop60B	for
CG5380	eIF3-S10	Nopp140	gammaCOP
CG5412	eIF4AIII	Not1	Gapdh2
CG5466	eIF-4E	ns1	garz
CG5491	eIF5	ns3	Gef64C
CG5525	eIF-5A	Ntf-2	gig
CG5543	eIF5B	Nup154	Gp150
CG5569	EloC	Nup160	gpp
CG5742	emb	Nup44A	Gprk2
CG5800	ens	Nup93-1	Grd
CG5808	fbl	Nup98-96	gro
CG5857	Fen1	Nxt1	her
CG5970	feo	Orc4	Hexim
CG6049	flw	OstDelta	Hey
CG6066	for	otu	HHEX
CG6225	form3	pAbp	hpo
CG6272	fs(1)h	par-1	Hr4
CG6277	fzy	pbl	Hsp67Ba
CG6353	GAPcenA	Pep	Hsp70Aa
CG6455	Gdi	PI4KIIIalpha	Hsp70Bbb
CG6686	geminin	Pitslre	hyd
CG6724	Gfat2	piwi	ida
CG6841	gfzf	pix	idgf5
CG6852	ghi	pk	Ir75b
CG6854	Gl	PNUTS	jim
CG6873	GlcT-1	poe	jp
CG6876	Gld	polo	KCNQ
CG6897	glo	Pop2	kek3
CG6905	glu	Pp1-87B	Kek6
CG6937	Gmd	Pp2A-29B	ken
CG7028	GPHR	pps	Kr
CG7033	His2B	Prosalpha1	kto
CG7039	HP1	Prosalpha2	kuz
CG7048	Hsc70Cb	Prosalpha4	kz
CG7056	Hsl	Prosalpha7	l(1)10Bb
CG7084	hyd	Prosbeta5	l(1)G0222
CG7246	hyx	Prp19	lid
CG7275	ida	Prp3	lin19
CG7338	Ing3	psq	lsn
CG7339	Int6	pUf68	lva
CG7376	IntS6	put	M1BP
CG7386	IntS8	Pvr	Mad
CG7394	ix	pzg	mam
CG7597	jing	RanGAP	mamo
CG7603	KCNQ	raptor	mats
CG7656	Khc	Rcc1	mbf1
CG7698	Klp61F	Rga	mbt
CG7709	kni	Rho1	Mcm7
CG7728	Krn	Rm62	me31B
CG7770	kto	RnpS1	MED11
CG7839	l(1)1Bi	RpII215	MED14
CG7843	l(1)G0230	RpII33	MED15
CG7861	l(1)G0334	RpL10	MED20
CG7920	l(2)06225	RpL22	MED27
CG7993	l(2)37Cc	RpL3	MED28
CG8064	l(2)37Cg	RpLP0	MED31
CG8086	l(2)k10201	RpLP0-like	MED7
CG8117	l(3)72Dn	RpLP2	MED8
CG8197	l(3)76BDm	Rpn1	Megalin
CG8211	l(3)j2D3	Rpn11	Mesh1
CG8233	Lac	Rpn12	Mi-2
CG8326	Lam	Rpn3	Mip/AstB
CG8435	lgs	Rpn6	mnb
CG8461	Lis-1	Rpn7	Mp20
CG8564	Lk6	Rpn8	Mrtf
CG8605	lqfR	Rpn9	msn
CG8709	Lsd-1	RpS27A	Muc12Ea
CG8735	Lsd-2	RpS3	nct
CG8851	LysX	Rpt2	nec
CG8860	M1BP	Rs1	nej
CG8863	Madm	Rtf1	NetB
CG8909	mars	SCAR	neur
CG8974	Mat89Ba	scny	NiPp1
CG9004	MBD-R2	Sec71	Nnf1a
CG9053	Mcm 7	Set1	nocte
CG9246	Mcm2	Set2	Npc1b
CG9305	Mcm3	sgg	Nsf2
CG9344	Mcm6	shtd	Ntf-2r
CG9422	me31B	skpA	Nup358
CG9571	MED14	Slh	Nup93-1
CG9649	MED15	slmb	Nurf-38
CG9766	MED16	SmB	nwk
CG9895	MED17	SMC2	O-fut1
CG9975	MED21	SmD3	orb
CG9987	MED27	SmE	Osa
Ciao1	MED6	SmF	Ostgamma
cid	MED7	smid	pAbp
CkIalpha	MED8	smt3	Pcaf
CkIIbeta	MED9	Snap	pcx
Clp	Mfap1	snRNP-U1-C	pdm3
cm	mge	spag	peb/hnt
cmet	Mi-2	Spc105R	Pez
cngl	Mkp3	spt4	Pkcdelta
Cog3	Mo25	Spt5	plum
Cpr30F	Mob4	Spt6	Poe
Cpr49Ah	mor	sqh	ppk12
cpsf	Mpp6	Ssrp	ppk27
Crc	mr	sti	PPP4R2r
crn	mRpL23	stwl	pros
CSN1b	mRpL24	su(Hw)	psn
CSN6	mRpL38	Su(Tpl)	puc
CstF-64	mRpL9	Su(var)205	qkr58E-1
ctp	Mrtf	Su(var)2-10	Rab1
cul-2	msk	Su(var)2-HP2	Rab21
CycA	mTerf3	Su(var)3-9	Rab5
CycK	Mtor	Sxl	Rbp
da	Mtr3	Taf1	Rca1
Dab	mus312	Taf5	Rho1
Dbp73D	na	Tango6	RhoGAP1A
dgt1	ND-51	Tango7	RhoGAP93B
dia	neb	T-cp1	robo2
Dim1	Neb-cGP	TER94	Rop
Dis3	Nedd8	TFAM	Rpb7
DMAP1	Nelf-E	TfAP-2	Rpl12
Dmn	Nipped-B	TfIIFalpha	RpS15Ab
DNApol-alpha180	nito	Tif-IA	rumi
DNApol-alpha50	Nmd3	tlk	RunxB
DNApol-delta	nocte	tmod	SA
DNApol-epsilon	Non3	Top2	sbr
dom	Nop56	Tor	scrib
Dot	Nopp140	Trip1	sdt
dre4	Not1	tum	SecS
Dref	Not10	twin	Sem1
drosha	Npc2c	U2A	Sept4
E(bx)	Ns2	Uba2	seq
ecd	Nup153	UBL3	Sf3a1
Ef1alpha100E	Nup214	unc-104	shi
eff	Nup358	vas	shn
eIF2B-delta	Nup93-1	velo	Shroom
eIF-3p40	ocn	WASp	simj
eIF-4E	osa	wde	skpA
eIF5	Ost48	wds	S-Lap8
Elongin-C	Ostgamma	WRNexo	slbo
ETHR	par-6	zetaCOP	Slu7
fax	pasha	Zfrp8	Smr
Fen1	pav	Zif	snapin
feo	pbl	zip	Snr1
foi	Pde9	zpg	snRNP-U1-C
fzy	per		sprt
Gap1	pex23		Srp19
Gfat2	Pgk		sta
gfzf	Pglym78		stat92E
Ggamma1	Phb2		Su(z)2
Gint3	pic		Syx5
Gl	pit		tai
Gnf1	piwi		Tango6
Gpo-1	pix		tinc
gwl	Pkg21D		Tis11
H15	Pop2		Trl
hdc	Pp1-87B		TSG101/vps23
her	Pp2A-29B		tsu
Hlc	Prosalpha3		ttk
Hmgs	Prosalpha5		tum
Hr51	Prosalpha7		Twdlalpha
Hr78	Prosbeta5		TwdlQ
Hrb87F	Prosbeta7		TwdlQ
Hsf	Prp19		twr
Hsp68	Prp3		UAS-ac
ial	pr-set7		UAS-ase
ida	pUf68		UAS-aseRNAi
Incenp	pzg		UAS-l(1)sc
Ip259	qkr58E-1		UAS-sc
Iswi	R		UAS-scRNAi
JhI-1	Rab11		Uba1
Jon25Bii	Rab21		Ubc-E2H
Kaz1-ORFA	Rab5		Ubi-p63E
Kaz1-ORFB	raptor		UBL3
kek1	Ras85D		unpg
Klp61F	RASSF8		Utx
Kmn1	Rat1		Vac14
kz	Rbcn-3A		velo
l(1)10Bb	Rbm13		vfl
l(1)dd4	Rbsn-5		vis
l(1)G0004	RfC4		Vps25
l(1)G0007	Rgk1		Vps28
l(1)G0020	Rho1		Vps36
l(1)G0095	RhoGAP15B		w
l(1)G0222	RnrL		wibg
l(1)G0232	Rnrs		wkd
l(1)sc	Roe1		z
l(2)35Df	Rpb10		zetaCOP
l(2)37Cb	Rpb7
l(2)44DEa	RpI1
l(2)dtl	RpII18
l(2)k07824	RpII33
l(2)k09022	RpL10Aa
l(2)k14710	Rpl12
l(2)NC136	RpL21
l(3)01239	RpL23
l(3)neo26	RpL23A
l(3)S147910	RpL24
lat	RpL30
Lis-1	RpL40
lola	RpL8
lolal	RpLP0-like
Lrr47	RpLP2
Lsd-1	Rpn1
mad2	Rpn11
MBD-R2	Rpn3
mbo	Rpn5
Mcm2	Rpn7
Mcm3	Rpn9
MED17	Rpp30
MED28	RpS13
mira	RpS15
Mis12	RpS15Aa
mit(1)15	RpS16
mor	RpS19b
Mov34	RpS20
Mpp6	RpS26
MrgBP	RpS30
mRpL40	RpS7
mRpL44	RpS8
mus209	Rpt2
Mys45A	Rpt3
na	Rpt4
Nacalpha	Rpt4R
Nat1	Rpt5
Ndc80	Rrp4
Nedd8	Rrp45
Nelf-E	Rs1
Nipped-A	Rtf1
nito	SA
Nmd3	Sar1
Nmt	scaf
Nop56	scrib
Nop60B	Sec15
Nopp140	Sec31
Not1	Sec6
Nuf2	Sec8
numb	SelD
Nup153	Set1
Oat	Sf3a1
omd	Sin
Orc1	Ski6
Orc2	sktl
Orc6	Slh
osa	slif
Oseg4	SmB
Ost48	SMC2
p24-1	SMC3
pAbp	SmD1
Pabp2	smt3
pav	snama
pbl	snr1
Pcf11	snRNP-U1-70K
Pcl	snRNP-U1-C
Pde9	spas
pdm3	Spc105R
Pdsw	Spc25
pea	SPE
perd	spi
pfk	spindly
pHCl	spt4
pie	Spt6
pim	sqh
Pka-C2	Srp54
Plip	SrpRbeta
polo	Ssrp
Pop2	Stat92E
Pp1-13C	stmA
Pp2A-29B	sty
Pp4-19C	Su(var)3-9
ppan	Surf6
PPP4R2r	sw
pros	Taf1
Prosalpha6	Taf12
Prosbeta3	Taf2
Prosbeta4	Taf4
Prosbeta5	Taf8
prp8	Tango6
Psf1	Tap42
Psf2	Tcp-1η
Psf3	TER94
pUf68	Tfb1
put	TfIIFalpha
Pxd	TfIIFbeta
pygo	TH1
qkr58E-1	Tis11
qm	tlk
RanGap	Tom20
Rap2l	Tom40
Rbm13	Top1
Rca1	Tor
Rep2	Trip1
Rep3	Tsp47F
rept	tum
RfC3	U2af38
RfC38	U2af50
RfC40	U3-55K
Rm62	Uvrag
RnrS	Vav
Roc1a	verm
Roc1b	Vha16-5
Roe1	Vha68-1
RPA2	vn
Rpb4	Vps25
Rpd3	Vps28
RpI135	wcd
RpII15	wds
RpL10Aa	Wnk
RpL23	Ykt6
RpL28
Rpn12
Rpn7
Rpp20
Rpp30
RpS10a
RpS11
RpS29
RpS5b
RpS8
Rpt4
Rrp42
Rx
salr
Sas10
scra
Scsalpha
SelD
Sep2
SF1
SF2
Sgs8
shtd
skpA
skpE
Sld5
Slh
slmb
SMC2
smid
snama
sno
snRNP2
snRNP70K
snRNP-U1
sns
Spc105R
spi
Spx
sqh
Srp54
SrpRbeta
Sse
Ssrp
Su(var)205
Su(var)2-10
Su(var)2-HP2
Su(z)12
Surf1
Surf6
synaptogyrin
Syx8
Taf1
Taf12
Taf2
Taf4
Taf5
Taf6
Tango6
Tap42
Tcp-1eta
TfIIA-S
TfIIEbeta
TfIIFalpha
TH1
tomosyn
tou
Trf2
Trim9
Trn
Trn-SR
Trxr-1
Ts
tsu
tum
Twdlalpha
U2af50
UbcD10
ubl
Uch-L3
Umbrea
Unc-76
Use1
Vps25
wds
woc
Yp2
Yp3
Z4
zip
