# Supplementary material for: Whole-animal genome-wide RNAi screen identifies networks regulating male germline stem cells in Drosophila
Source: Nat Commun. 2016 Aug 3;7:12149. doi: 10.1038/ncomms12149 (PMC4976209; doi:10.1038/ncomms12149)
Supplement: Supplementary Data 5 — RNAi efficiency. [file ncomms12149-s6.xlsx]

## Sheet: Sheet1
Supplementary Data 5: RNAi efficiency
#	Gene	RNAi line	% target mRNA remaining	STDEV
1	CG4817/ssrp	v44343	36.7	7.5
2	CG16916/Rpt3	v100681	53.7	9.3
3	CG10804	v100400	64	19.4
4	CG13223	v1684	41.9	4.5
5	CG9327/Prosα3	v104373	64.6	2.2
6	CG8553/SelD	v35959	13.8	2.5
7	CG4797	v10598	20.5	8.9
8	CG15304/Neb-cGP	v107937	42.2	4.9
9	CG5999	v33339	40.8	0.8
10	CG18332/CSN3	v12821	34.9	5.9
11	CG7257/Rpt4R	v22548	24.4	11.9
12	CG5650/pp1-87B	v35024	35.3	9.9
13	CG12042	v31623	49.2	8.3
14	CG1152/Gld	v38041	26.7	12
15	CG14656/Ctrip	v48117	12.9	5.3
16	CG32848/pde9	v1490	33	3.5
17	CG6998/Ctp	v43115	59.9	26.8
18	CG1768/dia	BL33424	10.3	2.8
19	CG8648/Fen1	BL35764	66.3	5.2
20	CG4206/Mcm3	BL34686	7.1	2.5
21	CG31258/Cenp-C	BL34692	2.2	0.53
22	CG10938/Prosα5	v16105	68.5	9.8
23	CG32183/Ccn	v38208	43	6.4
24	CG11450/Spc105R	BL36100	33.6	6.7
25	CG14447/Grip	BL41978	35.2	10.7
26	CG10850/ida	BL34552	44.5	8.6
