# Supplementary material for: Whole-animal genome-wide RNAi screen identifies networks regulating male germline stem cells in Drosophila
Source: Nat Commun. 2016 Aug 3;7:12149. doi: 10.1038/ncomms12149 (PMC4976209; doi:10.1038/ncomms12149)
Supplement: Supplementary Data 6 — Knockdowns of 113 selected genes using cell-type-specific Gal4. [file ncomms12149-s7.xlsx]

## Sheet: Sheet1
Supplementary Data 6. Knockdowns of 113 selected genes using cell-type-specific Gal4.
	CG	Gene Name	Act	Nos	C587	Upd	Elav	Bam
1	CG1064	snr1	loss	normal	normal	normal	normal	--
2	CG1100	Rpn5	gain	loss	loss	--	--	--
3	CG1517	na	gain	normal	gain	--	--	--
4	CG1519	Prosα7	loss	loss	loss	--	--	--
5	CG2028	CkIα	loss	normal	loss	--	--	--
6	CG2038	CSN7	loss	loss	gain	--	--	--
7	CG2469	---	loss	normal	normal	normal	normal	--
8	CG3324	Pkg21D	loss	normal	normal	--	--	--
9	CG3460	Nmd3	loss	normal	gain	--	--	--
10	CG3595	sqh	loss	loss	normal	--	--	--
11	CG3731	---	loss	normal	loss	--	--	--
12	CG3889	CSN1b	gain	normal	gain	--	--	--
13	CG4070	Tis11	loss	normal	loss	--	--	--
14	CG4083	Mo25	loss	normal	loss	--	--	--
15	CG4184	MED15	gain	normal	normal	--	--	--
16	CG4206	Mcm3	loss	loss	gain	--	--	polyploid
17	CG4236	Caf1	loss	loss	loss	--	--	--
18	CG4510	Surf6	loss	loss	gain	--	--	polyploid
19	CG4800	tctp	gain	loss	gain	--	--	--
20	CG4817	Ssrp	loss	normal	normal	--	loss	--
21	CG4978	Mcm7	loss	loss	gain	--	--	polyploid
22	CG5284	ClC-c	gain	normal	normal	normal	loss	--
23	CG5289	Rpt2	loss	loss	loss	--	--	--
24	CG5454	snRNP-U1-C	loss	loss	normal	--	--	--
25	CG5650	Pp1-87B	loss	loss	loss	--	--	--
26	CG5725	fbl	loss	loss	normal	--	--	--
27	CG5800	---	loss	normal	loss	--	--	--
28	CG5844	---	loss	normal	loss	--	--	--
29	CG6015	---	loss	loss	normal	--	--	--
30	CG6105	l(2)06225	loss	normal	normal	--	loss	--
31	CG6603	Hsc70Cb	loss	normal	normal	normal	normal	--
32	CG6632	Ing3	loss	normal	gain	--	--	--
33	CG6759	Cdc16	loss	normal	normal	--	normal	--
34	CG6998	ctp	gain	loss	gain	--	--	--
35	CG7033	CCT2	loss	loss	normal	--	--	polyploid
36	CG7055	dalao	loss	normal	normal	normal	normal	--
37	CG7073	Sar1	loss	normal	loss	--	--	--
38	CG7257	Rpt4R	loss	normal	gain	--	--	--
39	CG7467	osa	loss	normal	loss	--	--	--
40	CG7765	Khc	gain	normal	normal	--	--	--
41	CG7885	RpII33	loss	loss	gain	--	--	--
42	CG8068	dPIAS	loss	loss	loss	--	--	--
43	CG8103	Mi-2	loss	loss	loss	--	--	--
44	CG8171	dup	loss	normal	loss	--	--	--
45	CG8266	Sec31	loss	normal	normal	normal	normal	--
46	CG8351	Tcp-1η	loss	loss	loss	--	--	--
47	CG8409	HP1	loss	normal	normal	--	loss	--
48	CG8435	---	loss	normal	normal	normal	normal	--
49	CG8491	kto	loss	loss	normal	--	--	--
50	CG8553	SelD	loss	normal	loss	--	--	--
51	CG8648	Fen1	loss	loss	loss	--	--	polyploid
52	CG8667	dimm	gain	normal	loss	--	--	--
53	CG8728	---	loss	loss	loss	--	--	--
54	CG8977	Cctγ	loss	loss	loss	--	--	--
55	CG9120	LysX	loss	normal	normal	--	--	--
56	CG9327	Prosα3	loss	normal	normal	--	loss	--
57	CG9556	alien	loss	normal	gain	--	--	--
58	CG9745	D1	loss	loss	loss	--	--	--
59	CG9797	M1BP	loss	loss	loss	--	--	--
60	CG9985	sktl	loss	normal	normal	--	loss	--
61	CG10212	SMC2	loss	loss	gain	--	--	normal
62	CG10230	Rpn9	loss	loss	gain	--	--	polyploid
63	CG10315	eIF2B-δ	loss	normal	loss	--	--	--
64	CG10498	Cdk2	loss	loss	normal	--	--	polyploid
65	CG10582	Sin	loss	normal	loss	--	--	--
66	CG10679	Nedd8	loss	normal	loss	--	--	--
67	CG10685	l(2)37	loss	normal	loss	--	--	--
68	CG10691	l(2)37Cc	loss	loss	normal	--	--	--
69	CG10753	SmD1	loss	normal	normal	--	loss	--
70	CG10804	---	gain	normal	normal	--	normal	--
71	CG10850	ida	loss	loss	gain	--	--	polyploid
72	CG10938	Prosα5	loss	loss	loss	--	--	--
73	CG11092	Nup93-1	loss	loss	gain	--	--	--
74	CG11397	glu/SMC4	loss	loss	gain	--	--	polyploid
75	CG11419	APC10	loss	loss	loss	--	--	normal
76	CG11856	Nup358	loss	loss	loss	--	--	--
77	CG11990	hyx	loss	normal	loss	--	--	--
78	CG12000	Prosβ7	loss	loss	loss	--	--	polyploid
79	CG12042	Dynactin 4	gain	normal	normal	normal	loss	--
80	CG12267	---	loss	loss	loss	--	--	--
81	CG12323	Prosβ5	loss	loss	loss	--	--	polyploid
82	CG12369	Lac	loss	normal	loss	--	--	--
83	CG12477	---	loss	normal	loss	--	--	--
84	CG13345	tum	loss	loss	gain	--	--	polyploid
85	CG13387	emb	loss	loss	gain	--	--	--
86	CG14080	Mkp3	loss	normal	normal	--	--	--
87	CG14435	---	loss	normal	loss	--	--	--
88	CG14656	ctrip	gain	normal	loss	--	--	--
89	CG14998	ens	loss	normal	normal	--	--	--
90	CG15218	CycK	gain	normal	gain	--	--	--
91	CG15224	CkIIβ	loss	normal	loss	--	--	--
92	CG15304	Neb-P	gain	loss	gain	--	--	--
93	CG16916	Rpt3	loss	normal	gain	--	--	--
94	CG16941	Sf3a1	loss	loss	loss	--	--	--
95	CG17064	mars	loss	loss	normal	--	--	polyploid
96	CG17291	Pp2A-29B	loss	normal	loss	--	--	--
97	CG17342	Lk6	loss	normal	normal	--	normal	--
98	CG18000	sw	gain	normal	gain	--	--	--
99	CG18332	CSN3	loss	normal	loss	--	--	--
100	CG18740	mor	loss	loss	gain	--	--	--
101	CG31258	Cenp-C	loss	loss	gain	--	--	polyploid
102	CG32179	Krn	loss	normal	normal	normal	normal	--
103	CG32183	Ccn	loss	normal	normal	normal	normal	--
104	CG32648	Pde9	gain	normal	gain	--	--	--
105	CG33162	SrpRβ	loss	loss	loss	--	--	polyploid
106	CG34159	---	loss	normal	normal	normal	normal	--
107	CG42269	---	loss	normal	normal	--	loss	--
108	CG42641	wds	gain	normal	gain	--	--	--
109	CG42641	Rpn3	gain	normal	gain	--	--	--
110	CG42700	---	loss	normal	loss	--	--	--
111	CG42708	GLS	gain	normal	normal	--	normal	--
112	CG42731	tectonic	loss	normal	normal	--	normal	--
113	CG42734	Ank2	loss	loss	normal	--	--	--
